# Supplementary material for: Repeated giant earthquakes on the Wairarapa fault, New Zealand, revealed by Lidar-based paleoseismology
Source: Sci Rep. 2020 Feb 7;10:2124. doi: 10.1038/s41598-020-59229-3 (PMC7005692; doi:10.1038/s41598-020-59229-3)
Supplement: Supplementary file 2 — Data spreadsheet. [file 41598_2020_59229_MOESM2_ESM.xlsx]

## Sheet: Feuil1
Marker Name	Distance along fault (from SW to NE, in m)	Segment name	Main fault (MF) or secondary branch (Sec)	Mapped Marker Color	Marker Description	Quality rating	Comment on marker & offset	Comment on fault	Fault Strike	Fault Dip (northward) (10° error )	Width of North (actual South) polygon (m)	Length of North (actual South) polygon (m)	Width of South (actual North) polygon (m)	Length of South (actual North) polygon (m)	Riverbed lateral offset (m)	Error on Riverbed lateral offset (m)	West (actual East) Riser Base lateral offset (m)	Error on West (actual East) Riser Base lateral offset (m)	West (actual East) Steepest slope lateral offset (m)	Error on West (actual East) Steepest slope lateral offset (m)	West (actual East) Riser Top lateral offset (m)	Error on West (actual East) Riser Top lateral offset (m)	West (actual East) Max Elevation lateral offset (m)	Error on West (actual East) Max Elevation laterall offset (m)	East (actual West) Riser Base lateral offset (m)	Error on East (actual West) Riser Base lateral offset (m)	East (actual West) Steepest slope lateral offset (m)	Error on East (actual West) Steepest slope lateral offset (m)	East (actual West) Riser Top lateral offset (m)	Error on East (actual West) Riser Top lateral offset (m)	East (actual West) Max Elevation lateral offset (m)	Error on East (actual West) Max Elevation lateral offset (m)	Riverbed Vertical offset (m) (INVERTED compared to actual)	Error on Riverbed Vertical offset (m)	West (actual East) Riser Base Vertical offset (m)	Error on West (actual East) Riser Base Vertical offset (m)	West (actual East) Steepest slope Vertical offset (m)	Error on West (actual East) Steepest slope Vertical offset (m)	West (actual East) Riser Top Vertical offset (m)	Error on West (actual East) Riser Top Vertical offset (m)	West (actual East) Max Elevation Vertical offset (m)	Error on West (actual East) Max Elevation Vertical offset (m)	East (actual West) Riser Base Vertical offset (m)	Error on East (actual West) Riser Base Vertical offset (m)	East (actual West) Steepest slope Vertical offset (m)	Error on East (actual West) Steepest slope Vertical offset (m)	East (actual West) Riser Top Vertical offset (m)	Error on East (actual West) Riser Top Vertical offset (m)	East (actual West) Max Elevation Vertical offset (m)
			same color name for same fault branch														Because of DEM rotation for measurements, measured "West" is actual East, and measured "East" is actual West																			On vertical reconstructions by the code, the "north" is the actual south (and east is actual west); therefore signs are inverted by the code compared to actual
	0 is westernmost tip of main fault trace in Lidar data																																			Identification of "grey values" for vertical is based on identification of "grey values" for lateral
	distance measured for northern piercing point
WF345136_A	328	ab	MF	red	small incision	Poor	Small marker with short north section	north up	243	80	49.8	32.5	18.7	25.6	36.4	4.1	43.1	6	31.7	4.7	43.1	5.9	0	0	33.9	3.1	43.9	4	42.8	3.5	0	0	-2.4	2.2	-6	2.8	-3.5	2.8	-5.8	2.8	0	0	-2.3	2.2	-2.3	2.6	-1.3	2.4	0
WF345213_A	413	ab	MF	brown	small incision	Moderate	Small tenuous marker	north up	243	80	26.5	22	24.2	20	16.6	1.6	10.2	2.6	15.3	2.6	10.4	6	11.3	3.9	11.8	2.8	20.4	2.4	10.5	3.6	12.1	4	-0.9	1	-2.3	1.1	-5.5	1.4	-2.3	2.1	-8	2.8	-1.6	1.1	-2.8	1.2	-5.9	1.7	-5.2
WF345255_A	464	ab	MF	yellow	small incision	Poor	Small tenuous marker, not well captured	north up	235	80	30.5	32.5	25.6	26.1	3	1.7	-2.6	2	-0.3	1.1	6.6	3.7	-7.7	0.8	2.5	1.7	2.6	2.2	0.9	1.2	0	0	1.5	0.6	1.4	0.7	-0.1	1	-2.7	2.1	-2.5	1.8	0.9	0.7	-0.3	0.6	0.1	0.9	0
WF345285 (a)_A	508	ab	MF	orange	small incision - smaller offset	Moderate	small yet clear marker	north up	236	80	37.1	34.2	34	28.1	1.5	1.4	-2	1.8	-22.1	5.1	-13.4	4.3	-13.1	6.4	0.7	1.8	4.8	1.7	0	3.5	14.5	2.7	-1.4	2	-1.9	2	0.3	1.2	-1.9	0.9	-6.6	2.1	-1.5	2.1	0.1	1.2	-3.3	1.4	1.7
WF345285 (b)_A	533	ab	MF	orange	small incision - larger offset	Moderate		north up	236	80	46.2	39.1	56.9	57.6	22.5	1.5	22.5	1.8	24.5	>>	26	1.7	17	3.7	28	1.9	35.7	1.9	27.4	4.5	46.3	2.4	-6.8	1.7	-7.7	1.6	-7.6	>>	-7.8	1.2	-5.8	1	-5.7	1.4	-3.7	1.1	-5.7	5.2	-1.4
WF345313_A	535	ab	MF	orange	highly oblique eastern channel riser	ignored	northern section is strongly oblique	north up	237	80	61.1	48.4	61.8	24.4	0	0	6.7	10.9	13.2	9.2	6.6	10.4	-0.4	7.1	0	0	0	0	0	0	0	0	0	0	-6.1	2.1	-5.9	1.3	-5.4	1.4	-2.4	0.9	0	0	0	0	0	0	0
						too uncertain
WF345363_MIN_A	602	ab	MF	blue	active deflected channel	Poor	offset of deflected trace, oblique marker	south up	235	80	22.3	12.8	38.3	18.4	9.1	7.2	1.3	44.6	33.4	>>	6.9	13.6	0	0	10.7	>>	7.7	7.3	-3	>>	0	0	4.6	2.4	5.1	5.1	7.8	>>	1.6	5.9	0	0	2.3	>>	1.6	3.2	-5.1	8	0
WF345363_MAX_S_A	602		MF	blue	active channel deflected	Poor	northern marker section is short	south up	236	80	67.6	83.8	47.4	18.1	50.7	4	18.5	7.3	57.5	5.4	11.5	9.4	24.6	6.4	1.9	16.5	52.5	2.3	64.9	7.5	0	0	2.6	1.5	7.9	1.3	2.7	1.9	9.3	1.6	8.9	1.3	-1.4	2.2	3	1.4	5.2	2.2	0
				Total lateral offset outside deflection
WF345412_A	669	ab	MF	light green	small beheaded channel - oblique to the fault in north; kink in south	Moderate		south up	235	80	36.4	31	29.3	20.3	7.4	3.3	0.9	5.3	6.9	3.7	-4.6	3.3	-0.8	3.2	6.4	2.6	10	3.7	7.2	4.4	16.4	2.7	1.6	0.8	4.1	1.1	3.1	0.8	6.6	1.2	6	0.9	1.6	0.8	3.6	1	3.8	0.9	5.6
WF345429_SHORT_A	698	ab	MF	light green	small beheaded channel	Moderate		south up	234	80	39.6	34	22.7	44.9	40.9	1.3	34.9	1.6	37.3	1.3	36.2	2.3	35.6	2	40.8	1.7	42.6	1.3	41.5	1.5	51.6	1.8	8.7	1.2	10.8	1.2	9.7	1.2	11.1	0.8	10.4	1.3	9.8	1.3	10.5	1.1	11	1.2	14.1
WF345429_LONG_A									235	80	54.5	84.3	23	44.9	37.9	1.3	29	1.4	38.1	1.1	37.6	1.7	35	1.3	39.8	1.5	35.2	1.4	38.8	1.6	48.8	1.3	8.8	0.9	12	0.9	9.3	0.9	9.8	0.8	10.2	1.1	9.8	0.9	9.3	0.9	10.1	0.9	11.8
															mean 39,4 ± 2,2																						mean 9,5 ± 1,1
WF345469_A	748	ab	MF	cyan	small beheaded channel	Moderate		south up	234	80	73.9	39.7	84.2	46	33.8	1.8	-55.3	15.3	57.8	1.3	1.4	6.4	0	0	32.3	3.6	30.5	3.1	41.3	1.5	21.2	2.8	6.3	1.5	23.2	2.1	3.9	1.2	13.5	1.7	0	0	7.9	2.3	7	1.9	8.6	1.5	9.4
WF345692_MIN_A	1043	ab	MF	Medium blue	Major deflected active river bed-smallest offset	Poor	Clear offset but meandering active river	north up overall	233	80	86.6	68.1	61.9	58.8	82.5	12.5	66.8	13.6	57.4	15.8	61.6	15.5	28.6	15.3	77.6	13.4	79.3	13.4	79.7	13.3	66.1	10.9	0.1	0.5	-2.3	0.4	-0.3	0.5	-0.9	0.5	0.9	0.6	2.3	0.7	1.9	0.6	3.1	0.5	2.5
WF345692_MAX_A	1043	ab	MF	Medium blue	Major deflected active river bed-largest offset	Moderate	Clear offset but meandering active river	north up overall	233	80	222.8	580.2	252.2	456.4	167.3	3	154.1	3.2	159.2	3.1	153.2	3.1	185.3	2.4	172.4	2.8	173.9	2.9	178.1	2.7	135.2	3.7	-2.5	0.1	-0.3	0.1	0.6	0.1	0	0.1	-1.6	0.1	-4.8	0.1	-4.4	0.1	-4.3	0.1	-3.2
WF345726_SHORT_A	1082	ab	MF	dark green	west-facing terrace riser	Poor	risers might have formed at different times	south up locally	229	80	63	49.3	38.4	23.5	27.7	3.3	11	2.6	6.7	1.8	5.8	3.4	-1	3.8	11.9	2.2	0	0	12.3	2.4	0	0	-5.7	2.2	-0.5	2.1	1.1	1.5	0.4	2.4	5.2	0.6	-0.6	0.9	0	0	-0.6	0.9	0
WF345726_LONG_A									228	80	83.3	68.2	35.9	20.5	15.5	2.3	4.6	2.3	6.7	2.4	6.9	2.2	-5	4.7	19.9	3.4	0	0	20.8	3.1	0	0	0.2	1	3.5	1.6	2.4	1.7	1.1	1.4	5.1	0.7	-0.2	1.4	0	0	-0.3	1.3	0
																			mean 6,7 ± 2,1
WF345935_SHORT_A	1398	ab	MF	Bright green	Base of old dissected west-facing terrace riser	Moderate	Clear offset marker but old and oblique	south up	231	80	196.4	154.4	307.6	285.4	183.4	5.3	151.1	6.8	162.1	3.1	169.1	7.4	176.6	3.9	153	3.8	159.4	4.1	158.9	4.2	159	4.1	4.4	0.3	10.6	0.7	11.5	0.3	6.2	0.7	3	0.4	3	0.3	3.1	0.4	2.9	0.3	2.4
WF345935_LONG_A									232	80	379.3	284.1	404	506.5	205.8	7.6	133	7.4	169.4	5.9	152.6	6.8	130.4	3.9	191.2	7.1	174.7	6.9	181.4	6.9	191.2	6.9	6.4	0.1	24.3	0.6	14.1	0.2	20.3	0.4	13.8	0.4	5.3	0.2	4.5	0.2	4.7	0.2	4.9
																			mean 164,2 ± 5,5
WF346220_SHORT_A	1717	ab	MF	Yellow	beheaded small channel	Poor	vertical measures suggest the 2 sections might be different channels	north up	232	80	32.9	35.1	40.2	40.9	69.5	2.5	65.8	2.4	76.8	2.2	68.8	2.7	79.3	1.3	68.3	2.1	63.6	3	52.9	3.1	0	0	1.1	2.7	1.5	3	-2.1	2.7	-0.3	2.9	-4.1	3.4	1.6	2.5	-0.5	2.8	-4.1	2.4	0
manual measure of the offset fan would be needed	1809	ab	MF	orange	fan apex offset from its original channel bed		to be measured with other methods than 3D_FAULT_OFFSETS code
WF346360_MIN_A	1889		MF	cyan	active deflected channel	poor	channel still being deflected	north up (normal cpt?)	233	80	23.8	17.8	24.2	16.9	3.4	3	-14.1	3.4	11	>>	1.2	3.6	0.7	1.5	12.5	5	9.6	7.5	1.8	3.5	0	0	-0.7	0.6	3.8	1.7	-2.3	>>	-1.7	0.9	-0.5	0.7	0.8	0.6	-0.8	1.3	-1.4	0.6	0
WF346360_MAX_A	1889	ab	MF	cyan	active deflected channel	Poor	channel still being deflected	north up (normal cpt?)	233	80	46.6	41.6	47	44.8	20.7	1.6	15.9	1.5	20.5	1.6	23.4	1.4	0	0	14	1.6	23.5	1.1	21.4	1.3	0	0	3.9	0.5	2.8	0.5	1.4	0.4	0.3	0.5	0	0	2	0.6	4.1	0.6	2.6	0.5	0
WF346426_A	1972	ab	MF	gold	active deflected channel	Poor	for still includes part of the deflection zone in south (thus slightly underestimated)	north up (normal cpt?)	246	80	36.7	34.6	56.9	84.1	3.2	0.9	4.7	0.7	3.3	1	0.2	1.1	-4.7	1.8	6.4	1	6	0.6	6.2	0.7	-12.3	1.7	1.3	0.3	0.8	0.3	0.2	0.4	2.8	0.8	3.5	0.7	1.8	0.3	2.4	0.5	1.5	1	-0.6
Remark: there might be lateral offsets at yellow arrows on branch Sec2N but uncertain		ab
WF347124_SHORT_A	2854	ab	MF	purple	cut-off stream channel	Poor	for road is crossing the marker and the 2 sections are oblique	north up	225	80	43.4	51.2	32.4	55.7	26.6	2.7	29.9	2.6	23.3	2.5	24.8	2.6	21.4	3.7	27.2	2.1	21.4	3	32.5	1.8	24.8	1.9	-2.6	0.4	-2.4	0.4	-2.5	0.3	-2.5	0.4	-2	0.4	-2.1	0.4	-2.3	0.4	-1.5	0.4	-2
WF347124_LONG_A									223	80	41.6	53.4	48.4	185	22.6	3.2	22.9	3.2	22.3	3.3	21.3	3.2	22.7	3.6	23.8	3.3	21	2.9	21	2.9	23.2	2.5	-1.3	0.3	-1.3	0.3	-0.9	0.3	-1	0.3	-1.2	0.4	-0.3	0.3	-0.8	0.3	-0.8	0.4	-0.1
WF347008_A	2864	ab	Sec1N	purple	cut-off stream channel	Moderate		south up, normal cpt	232	80	52.6	103.6	41.1	117.3	10.3	0.6	11.8	0.5	10.9	0.4	10.9	0.4	-4.7	0.8	12.2	0.4	15.3	0.5	15.8	0.4	27.5	0.8	1.4	0.6	2.1	0.5	2.6	0.4	2.6	0.4	6.6	0.5	2.7	0.7	3.5	0.7	3.8	0.6	8
			likely MF echelon at this site (oblique trend)
WF347479_A	3375	ab	MF	Yellow	small deflected channel	Poor	Clear offset marker but southern section is very short, impeding capturing other geomorphic features than riverbed	north up	228	80	19	16.1	24.5	17.9	6.9	1.7	0	0	0	0	0	0	0	0	0	0	0	0	0	0	0	0	0.2	0.7	0	0	0	0	0	0	0	0	0	0	0	0	0	0	0
WF347569_A	3603	ab	Sec1N	pink	deeply incised channel	Moderate	secondary fault whose trace is tenuous here, and meandering channel	north up, normal cpt	243	80	63	35.9	86.2	28.7	28.2	4.8	31.4	5.9	30.7	5.2	34.3	6.2	32.5	2.4	44.8	1.9	29.9	4.9	26.5	4.3	8.3	3.3	-0.2	0.5	-0.6	0.6	-1.7	0.5	-2.1	0.9	-0.3	0.6	5	1.7	1	0.5	0.1	0.5	1.1
			likely MF echelon at this site (oblique trend)
WF347653_A	3603	ab	MF	pink	deeply incised channel	moderate	meandering	north up	230	80	39.8	39.8	37.6	59.2	9.4	0.6	7.9	1.3	9.5	1.2	12.8	1.1	4.8	0.8	11.9	0.8	13.7	0.8	10.7	0.8	12.5	1.6	0.4	0.3	0.6	0.4	-0.4	0.3	-2.7	0.4	0	0.4	1.1	0.3	1.7	0.3	0.5	0.5	1.9
WF347691_A	3744	ab	Sec1N	Bright green	deeply incised channel	Poor	meandering channel, captured over very short section in south, and tenuous secondary fault	north up, normal cpt	237	80	49.4	12.3	49.8	43.3	5	4.5	0	0	-9.6	2.3	0	0	0	0	7.9	5.7	7.6	6.3	11	8.5	0	0	-0.2	0.8	0	0	2.3	1.1	0	0	0	0	0.4	0.9	0.7	1.5	2.5	2.5	0
			likely MF echelon at this site (oblique trend)
WF347779_A	3751	ab	MF	Bright green	deeply incised channel	Moderate		north up, normal cpt	224	80	31.6	28.7	36.1	49.3	10.3	1.9	13.4	1.5	12.1	1.3	15.4	1.7	7.7	1.2	11.5	2.4	11.7	2.9	9.3	2.3	0	0	-1	0.6	-0.7	0.5	-1.3	0.5	-2.8	0.6	0.2	0.5	0.5	0.6	0.9	0.6	0	0.5	0
			offset across the 3 branches
WF347884_A	3926	ab	Sec1N	Pink	Small beheaded channel	Moderate		north up, normal cpt	245	80	54.9	86	46.9	90.8	8.5	0.9	10.1	1.3	12.6	1.8	9.8	1.4	1.7	1.2	9.4	0.6	8.8	0.8	10.1	1.2	0	0	-0.2	0.2	-0.6	0.2	-0.7	0.2	-0.8	0.3	1.7	0.6	0.2	0.2	-0.3	0.2	-0.5	0.2	0
			likely MF echelon at this site (oblique trend)
Total on AB segment: 24 markers, 31 series of measures--> 279 lateral offsets measures and 279 vertical offset measures, of which 138 lateral and 138 vertical relevant offset measures are considered in analysis
WF348143_SHORT_A	4383	CD	Sec2N	green	small channel	Moderate		north up, normal cpt	245	80	54.6	35.1	70.2	27.3	6.8	0.9	80.1	>>	-3.8	4.6	-8.3	10.6	18.3	1.5	49.5	16.8	28.3	14.5	-172.3	>>	0	0	0.6	0.6	-19.6	24.1	4	1.9	6.5	3.7	-2.4	1.2	7.1	3.6	4.3	2.8	-31.8	>>	0
WF348143_LONG_A			MF echelon at this site						243	80	48.4	39	127.9	225.4	6.4	1.6	19.9	2.8	11.8	2	15.3	2.1	20.5	1.1	-14.9	1.6	-6.7	0.8	-4.9	1	0	0	1.2	0.6	-1.9	0.6	-1.8	0.5	-3.2	0.5	-9.7	0.6	0.2	0.8	0.4	0.8	1	0.8	0
WF348305_MIN_A	4643	CD	Sec2N	red	major incised meandering & deflected channel	Moderate		north up, normal cpt	230	80	71.9	51.1	96.7	24.8	20.6	2.3	18.9	1.5	20.7	1.6	8.6	1.6	0	0	21.5	2.6	26.7	1.5	22.3	1.5	46.5	2.6	-0.1	0.4	-2.7	0.6	-5.2	0.6	2.7	0.7	0	0	-0.5	0.5	1.6	0.5	0.1	0.5	-0.9
			MF echelon at this site
WF348305_INTERM_A	4643	CD	Sec2N	red		Poor	more uncertain original trace	north up, normal cpt	230	80	118.3	53.5	131.1	63.1	31.3	1.4	26.7	1.5	29.9	1.4	18.8	2.2	7.5	0.7	47.7	7	29.3	3.4	29.1	3.5	22.1	1	-0.3	0.2	-1.6	0.3	-4.2	0.2	1.3	0.3	-6.4	0.9	3	0.7	0.5	0.3	0.4	0.3	0.6
			MF echelon at this site
WF348305_MAX_A	4643	CD	Sec2N	red		Poor	Large total slip, thus more uncertain	north up, normal cpt	230	80	81.9	80.3	147.4	161.4	119.7	2	110.2	2.2	102.7	2.2	104.5	2.1	58.8	3.4	85.5	3.1	92	3.4	87.2	3.4	79.7	1.7	-5	0.5	0.7	0.6	4.5	0.5	1.9	0.5	17.8	0.7	-9.4	0.6	-9	0.7	-9.3	0.7	-3.6
			MF echelon at this site
WF348305bis_A	4587	CD	SouthSec2N	red	meandering activel channel	Moderate	meandering	north up	239	80	83.2	105.7	58.3	42.8	39.7	0.9	33.4	1.3	20.2	3.1	29.4	1.2	0	0	33.6	0.7	45.2	2.8	41.8	2	26.7	2	-1.6	0.3	-3.4	0.5	-1	0.3	-4.2	0.8	0	0	-0.2	0.3	3.1	1	3	0.8	0.2
			MF echelon at this site
WF348536_A	4973	CD	Sec2N	blue	east-facing terrace riser	Moderate		south up	229	80	75.8	43.6	103.8	67.1	0	0	0	0	0	0	0	0	0	0	9.2	1.6	21.4	1.9	16.6	1.7	0	0	0	0	0	0	0	0	0	0	0	0	-1.5	0.5	2.4	0.6	1.4	0.6	0
			MF echelon at this site
WF348612_A	4937	CD	Sec1N & Sec0N	orange	east-facing terrace riser (non-linear trace & multiple offsets)	Poor	Eroded riser; vertical slip poorly constrained	north up	232	80	75.8	43.6	91.4	73.7	69.6	1.5	74.6	2.2	67.4	2.4	58.6	3.5	59	3.8	15.2	9.4	66.3	1.9	460.5	>>	0	0	-1.9	0.5	-1.9	0.7	-2.5	0.6	-2	0.7	-4.7	1.2	-12.7	2.2	3.9	0.8	134.7	>>	0
			Form West tip of MF		"river" here is base of riser										here very base of riser
WF348683_A	5003	CD	Sec0N	yellow	west facing small recent riser	Poor	eroded marker	north up?	219	80	28.3	27.2	26.3	17.5	0	0	7.6	3	5.5	2.7	6.8	3.3	5.2	2.4	0	0	0	0	0	0	0	0	0	0	-2.5	0.5	0	0.5	-0.6	0.9	-0.1	0.6	0	0	0	0	0	0	0
			Form West tip of MF
WF348676_A	5010	CD	Sec1N	yellow	west facing small recent riser	Poor	eroded marker	north up	238	80	18	18	19.6	13.6	0	0	4.3	1.5	1.6	2.4	5.6	>>	7.3	1.9	0	0	0	0	0	0	0	0	0	0	-0.6	0.8	1	1.3	0.1	15.6	0.5	0.7	0	0	0	0	0	0	0
			Form West tip of MF
WF348661_A	4990	CD	Sec1N	cyan	active river bed and risers	Poor	Eroded risers under current flow	north up	238	80	28.8	19.6	36.4	22.6	14.4	2.6	3.9	2.2	9.1	3.6	10.9	>>	0	0	5.1	4.6	4.9	3.2	4.5	4.1	0	0	-0.1	0.5	0.4	0.5	-0.4	0.5	-0.2	3.8	0	0	0.4	1.1	0.4	0.6	0.6	0.6	0
			Form West tip of MF
WF348652_A	5093	CD	Sec2N	cyan	active channel and adjacent risers	Moderate	Clear offset marker but with several closely-spaced risers that make the measure more difficult	north up?	238	80	43.1	35.5	30.2	31.4	4.3	1.5	0	1.6	-3.2	2.3	3.3	2.2	1	2.3	4.8	2.2	7.2	1.9	10.1	1.9	0	0	-0.3	0.4	-0.6	0.4	-0.4	0.4	-1.3	0.4	-2.3	0.7	0.8	0.4	2.1	0.4	3.9	0.4	0
			MF echelon at this site
WF348669_A	5118	CD	Sec2N	magenta	west-facing abandoned terrace riser	Poor	the 2 marker sections are at some distance	north up?	236	80	21.7	39.8	26.1	51.1	14.8	1.1	11.5	1.6	9.8	1.4	10.5	1.7	10.4	1.7	18	1.2	15.7	1.3	19.2	1.2	0	0	0.7	0.6	0.9	0.6	-0.1	0.6	-5.2	0.7	0.7	0.9	1.1	0.6	0.9	0.7	1.2	0.6	0
			MF echelon at this site
WF349020_SHORT_A	5506	CD	Sec1N	pink	subtle incision	Poor	subtle marker	south up	228	80	29	18.5	24.9	25.6	13.3	2.2	8.1	2.6	6.5	4.1	11.6	2.4	-1.2	2.5	9.3	2.7	24.9	3.6	-5.4	3	0	0	1.4	1.3	1.5	2	2.9	1.6	1.6	1.5	2.6	2.8	0.1	1.6	4	2.2	-4.5	1.7	0
WF349020_LONG_A			MF echelon at this site		Poorly constrained				230	80	44	44	30.1	49.8	26.8	1.8	-11.7	>>	12.4	2	1.5	>>	-8.6	4.5	-1.3	1.6	-4	1.1	-3.7	1.4	0	0	5	1.2	13.9	591.7	6.8	1.6	10.6	148.2	9.2	2	-0.1	1.2	0.3	1.1	-0.2	1.2	0
WF349479a_MIN_A	6195	CD	MF	red	significant channel; abandoned in south (closest)	Poor	Road crossing the marker, impeding seing complete continuity; possibly anthropized channel flanks	north up	246	80	21.8	38.3	100.2	46.6	5.8	2.5	20.3	3.7	20.5	2.8	13.9	1.9	31.4	3.3	7.8	2.9	7.7	3.5	13.6	4	-24.2	3.4	0.3	0.5	-9	0.7	-9.2	0.6	-4	1	-14.1	0.7	-1.5	0.8	-0.5	1.2	4.5	1.8	-17
					Fault trace uncertain
WF349479b_MAX_SHORT_A	6195	CD	MF	red	Significant channel; abandoned in south (farthest)	Poor	Road crossing the marker, impeding seing complete continuity; possibly anthropized channel flanks	north up	247	80	21	30.1	96	42.9	56.7	2.8	62	4.1	70.5	2.9	73.9	4.4	0	0	67	3.2	59.2	3.7	57.1	4.7	30.3	3.8	-2.9	0.6	-9.4	0.7	-11.6	0.8	-16.4	0.8	0	0	-3.6	1.2	-5.4	1.1	-1.9	1.6	-21.3
WF349479b_MAX_LONG_A									246	80	21.4	35.5	137.7	126.5	51.6	2.3	54.3	2.6	60.1	2.2	56.8	2.7	0	0	50.3	1.9	46	2.3	43.5	2.5	20.2	2.8	-2.3	0.5	-6.7	0.6	-9.1	0.8	-9.9	0.7	0	0	-8.1	0.5	-9.7	0.6	-13.5	0.6	-21.6
															Mean 53,9 ± 3,9
WF349808_A	6796	CD	MF (echelon2)	orange	west-facing abandoned terrace riser	Moderate	well integrates the overall trend of the riser	south up	232	80	51.8	98.9	40.3	134.6	10.9	0.8	12.4	0.5	13.9	0.6	15.6	0.7	5.1	0.6	10.3	0.8	10.1	0.8	10.7	0.8	10.1	1.1	0.9	0.2	1.8	0.3	0.5	0.2	-0.5	0.2	5.9	0.7	0.6	0.2	0.6	0.2	0.7	0.2	0.2
WF349857_SHORT_A	6753	CD	MF (echelon1)	pink	active meandering river channel	Poor	Meandering active bed	north up	222	80	45.7	29.1	61.3	102.8	23	1	18.4	2.6	12.4	4.1	12.1	4.2	0	0	31.2	1.5	30.1	3.4	29.6	2.2	34.4	1.2	-0.2	0.4	0.1	0.4	0.3	0.5	0.6	0.5	0	0	0.6	0.4	-0.1	0.6	0.9	0.4	3.8
WF349857_LONG_A							"Long" might better represents the lateral offset for well integrates the overall trend of the river in north; other features must be averaged for ondulated risers		224	80	66.6	46	92	180.7	36.5	1.5	23.9	2.3	28.5	3.7	17.8	3.1	1.7	1.6	17.9	1.9	14.7	1.8	16.8	0.9	0	0	-0.8	0.3	-0.9	0.3	-0.4	0.3	-0.2	0.3	-0.1	0.7	-1.6	0.5	-1.7	0.3	-1.7	0.3	0
WF349857_TOTAL_S_A	6766	CD	MF (all branches)	pink	active meandering river channel	Poor	Offset marker is clear, but large long-term offset across meandering river-However, riverbed offset is robust - Both measures outside of deflection zone	north up	223	80	78.9	94.4	72.7	117.6	226.5	1.9	234	1.7	227.4	1.6	228	1.8	181.5	2.6	199.8	1.2	188.9	1.1	193.3	1.3	206.2	1.6	-7.8	0.4	-7.5	0.5	-7.3	0.4	-6.6	0.4	-6.2	0.5	-10.2	0.4	-10.7	0.4	-9.4	0.5	-12.5
WF349857_TOTAL_L_A									223	80	86.7	135.8	118.4	248.4	225.6	1	242.3	0.9	254.9	1.3	239.3	0.8	98.1	19.8	203.1	1.2	201.3	1.1	203.9	1	198	1.3	-8.2	0.3	-5.1	0.4	-7.7	0.4	-3.9	0.5	-5.1	6.2	-10.7	0.3	-12.5	0.3	-12	0.3	-13.4
															mean 225,8 ± 1,4																														Mean -11,6 ± 1,3
WF349949_MAX-SHORT_A	6879	CD	MF (echelon1)	pale blue	small channel	Moderate	Maximum lateral offset measured- Minimum difficult to measure for road is crossing	north up	220	80	35.5	38.3	41.6	40.4	40.5	1.9	37.5	4.3	26.8	2.2	38.9	2.5	0	0	0.3	3.9	22	1.9	9.2	2.8	0	0	-4.8	1.2	-7.9	1.3	-5.1	1.5	-4.8	1.5	0	0	-5	1.5	-5.3	1.2	-4.9	1.1	0
WF349949_MAX-LONG_A									220	80	51.1	63.1	59.4	57.3	43.7	1.2	69.6	1.6	59	1.5	69.3	1.7	0	0	49.5	2.6	48.9	2.4	51.7	2.3	0	0	-3.7	1.2	-8.1	0.9	-7.8	1	-8.7	0.9	0	0	-4.2	1	-4.1	1	-3.5	1.2	0
															Mean 42,5 ± 2,3
WF349915_A	6886	CD	Sec1N	pale blue	small channel (same as above)	Poor	the marker is not well captured-Cleaning some outlier points would be needed	north up, normal cpt	228	80	61	52.8	55.2	46.2	7.1	1.3	10.7	3.5	7.7	2.4	14.6	4.2	0	0	1.5	1.5	1.8	1.5	5.8	1.1	0	0	-2	1	-2.1	0.8	-0.5	0.9	-3.4	0.6	0	0	-2.8	0.6	-2.3	0.6	-1.5	1	0
			echelon of MF
WF349874_SHORT_A	6897	CD	MF (echelon2)	pale blue	small channel (same as above)	Poor	eroded marker	south up	232	80	34.6	33.8	44.1	44.5	6.6	2.4	9.3	2.5	3.6	2.4	5	2.2	0	0	9.3	1	12.9	0.8	13.5	1.7	0	0	-0.3	0.3	-0.5	0.4	-0.2	0.5	-0.4	0.5	0	0	0.3	0.4	0.5	0.4	0.9	0.3	0
WF349874_LONG_A									234	80	42.9	58.9	51.1	46.2	7.6	1.7	9.9	2.7	4.8	1.8	5.9	2.9	0	0	-1.3	1.2	3.3	1.1	4.9	0.9	0	0	0.4	0.2	0.1	0.2	0.9	0.3	0.6	0.2	0	0	0.9	0.3	0.9	0.2	1	0.3	0
WF350006_A	7066	CD	MF (echelon2)	olive	east-facing, old, abandoned riser	Poor	eroded ancient riser	south up	235	80	74.8	71.1	96.6	61.2	0	0	0	0	0	0	0	0	0	0	128.5	6.6	50.8	1.8	67.1	1.7	0	0	0	0	0	0	0	0	0	0	0	0	15.1	1	6.8	0.3	8.5	0.6	0
WF350228_SHORT_A	7286	CD	MF (echelon2)	yellow	active deflected river channel (meandering)	Moderate	Clear offset marker but meandering river	north up	230	80	40.3	30	47.3	50.5	12.2	1.1	11.7	2.9	16.1	2.1	18.2	2	15.9	3.3	10.3	2.2	1.5	4.1	-9.6	8.6	0	0	-0.5	0.4	-1.2	0.6	-1.7	0.6	-3.1	0.5	-2.6	1.5	-4.4	1	-8.2	2.4	-12.7	3.9	0
WF350228_LONG_A									231	80	61.2	134	71.9	81.8	12.4	2.1	15.3	1.3	15.8	0.8	9.6	1.2	5.8	0.6	16.5	2.1	16.7	2.5	14.7	2.6	-21	4.6	0	0.2	-0.2	0.2	-0.5	0.2	0.6	0.2	4.4	0.6	-0.3	0.2	-0.7	0.3	-1.3	0.3	-11.1
WF350197_A	7303	CD	MF (echelon2)	pink	abandoned west-facing terrace riser	Moderate	Eroded riser	north up	231	80	44.8	69.4	32.9	93.7	8.1	0.7	15.9	0.6	11.9	0.5	14.1	0.6	-16.8	0.8	6.6	1	0	0	6.2	1.1	0	0	-2.8	0.8	-6.5	0.3	-5.3	0.3	-6	0.4	-3.1	0.3	-2.6	0.8	0	0	-2.4	0.9	0
another offset at arrow but too difficult to measure
WF350180_A	7272	CD	MF (echelon1)	yellow	active deflected river channel (meandering)	Poor	Clear offset but on meandering river	north up	225	80	38.3	21.8	37.9	28.4	10.2	2.6	30.9	3.8	16.3	1.3	15.8	3.1	13.1	1.3	11.2	2.6	10.3	3.4	15.9	2.9	15.8	4.4	-0.3	0.5	-8.9	0.8	-0.6	2.9	-1.1	4.3	1.7	3.3	0.8	0.6	1.1	0.6	4	0.8	4.4
WF350418_SHORT_A	7576	CD	MF (echelon2)	light green	river channel (apparent homogeneous erosion across fault)	Moderate	Clear offset but small marker section in south	south up?	251	80	32.8	17.8	38.7	31	2.5	1.4	0.1	1.4	-1.3	1.7	-6.3	2.8	0	0	-3.2	3.1	2.1	1.4	5.2	1.1	0.4	1.4	0.3	0.7	1.7	1.3	3.6	0.9	8.7	1.7	0	0	-4.2	0.9	0.3	2	3	2.1	0.5
WF350418_LONG_A									251	80	32.3	17.6	52.2	49.1	3.3	1.3	0.8	1.6	2.9	1.4	-10.5	>>	0	0	-0.8	3.8	4.8	1	5	1.6	-3	7.9	-0.3	0.7	0.7	0.7	-0.2	0.7	11.3	>>	0	0	-3.1	1.7	1.4	1.7	2.7	3.1	0
																													mean 5,1 ± 1,3
WF350424_A	7555	CD	MF (echel2_South)	light green	river channel (apparent homogeneous erosion across fault)	Poor	Clear offset marker but oblique sections	south up	240	80	29.3	35.2	36	22	12.1	5.8	7.1	8.3	7.8	6.9	6.8	10.1	0	0	11.6	6.1	12.2	5.1	13.6	4.7	10.8	5.5	-0.9	0.8	0.6	1.2	2.3	1	1.5	3.2	0	0	-0.1	0.4	-0.6	1	2.9	1.7	5.1
WF350683b_Sbranch_S_A	7944	CD	MF (echelon2)	orange	Active river channel- across Southern branch	Moderate	Clear offset marker but with eroded edges	north up	223	80	26.4	29.1	30.6	16.8	12.6	3.1	11.7	5	18.5	2.1	5.2	>>	0	0	6.3	4	5.8	4.2	8.2	7.4	0	0	-0.5	0.6	0.5	0.8	-5.3	1.6	5.4	>>	0	0	-1.6	0.8	-3.2	0.7	-5.8	1.7	0
WF350683b_Sbranch_L_A									222	80	45.2	122.5	33.7	18.4	8.5	3.4	2.7	>>	16.4	1.9	15.6	2.1	0	0	4.5	2.9	4.8	2.3	-11	13.5	0	0	-0.3	0.5	1.1	35.2	-5.4	1.5	-7	1.5	0	0	-0.7	1.3	-2.3	1.1	-11.9	5.2	0
WF350683b_MAX-Nbranch_S_A	8000	CD	MF (north branch)	orange	Active river channel- across Northern branch	Moderate	Max offset because deflection zone is ignored	north up	221	80	45.1	19.6	34.5	35.3	64.4	1.6	65	2	70.5	1.8	70.8	1.9	0	0	66.2	3.4	71	2.9	61	7.6	0	0	-6.5	0.6	-4.5	2.4	-9.9	1.3	-9.8	2	0	0	-6	0.8	-3.8	0.6	-8.4	2.9	0
WF350683b_MAX-Nbranch_L_A							Min offset difficult to measure for north section is very short		220	80	53	19.2	42.4	90.7	70.2	2.1	80.1	>>	69	2.2	78.2	5.1	0	0	74.3	1.7	71.2	3.6	70.2	4.1	0	0	-5.4	0.5	-12.1	277.6	-5.9	1.1	-15	4.9	0	0	-1.6	0.9	-4.2	0.8	-4.1	1.1	0
																			mean 69,9 ± 2,1
WF350683b_Total_S_A		CD	MF (all branches)	orange	Active river channel- across whole fault zone	Moderate	Large cumulative offset	north up	221	80	31	28.6	29.8	36.1	91	2.9	94	3.1	96.2	2.5	98.6	2.5	87.6	1.7	97.6	4.7	102.1	2.3	94.2	2.7	112.7	2.1	-7.7	0.8	-3.7	1	-7.1	0.9	-8.3	1	-6.2	0.9	-6.2	0.9	-4.5	0.8	-8.2	0.9	0.7
WF350683b_Total_L_A	8020								221	80	45.5	120.5	49.1	119.3	94.3	0.8	95	1	95.7	0.8	96.2	0.9	104	1.2	93.4	0.9	95.5	0.8	92.7	0.8	94	0.7	-5.9	0.3	-7.8	0.3	-9.9	0.3	-11.4	0.3	-12.5	0.4	-7.1	0.3	-7.1	0.3	-7.8	0.3	-9.2
															mean 94 ± 1,6
WF350683a_MIN_A	8020	CD	MF (echelon2)	orange&violet	active river channel in north & southern section abandoned -smallest offset	Moderate	Small marker section in north	north up	225	80	55.9	48.3	42.3	19.5	75.9	3.3	77.6	3.2	70.3	2.4	79	2.3	0	0	64	5.9	67.9	1.9	59	27.3	0	0	-2.2	0.6	-4.9	0.6	-6.6	0.8	-8.3	1.1	0	0	-7.6	1.3	-4.5	1.5	-12	12.3	0
WF350683a_MAX_A	8020	CD	MF_echel2 & MF	orange&violet	active river channel in north & southern section abandoned -largest offset	Moderate	Total maximum lateral offset	north up	223	80	53.5	43.9	72.5	78.9	153.2	1.6	154.8	2.2	138.6	1.3	146.7	2	131	1.9	138.2	1.8	137.1	2.1	151.5	2.5	136.6	1.8	-7.2	0.5	-9.6	0.5	-9.1	0.6	-11.6	0.5	-10.9	0.8	-10.2	0.5	-11.5	0.5	-9.6	0.5	-14.6
			thus across the 2 branches
WF350743b_A	8069	CD	MF	brown	active river channel; southern section abandoned (2)	Moderate	Minimum measurable lateral offset of the northern channel	south up locally but oscillating dip at the site	219	80	17	15.9	26.9	26.9	13.5	1.4	10.4	2.2	15.8	1.4	11.2	2.3	0	0	9	2.1	14	2.4	12.8	1.7	15.4	1.8	-1.3	0.8	-0.8	0.9	-1.6	0.8	-0.9	1	0	0	-1.2	0.9	-0.6	0.9	-1.3	1.1	0
WF350743a_A	8069	CD	MF	brown	active river channel; southern section abandoned (1) (larger offset)	Moderate	Maximum measurable lateral offset of the northern channel	south up locally	223	80	19.4	19.8	25.5	24.1	24.1	1.4	29.5	3	27	1.1	24	1.2	28.7	1.1	22.8	2.5	24.7	1.2	20.8	2.4	0	0	0.5	0.7	0.8	0.9	0.4	0.7	1.2	0.7	0.4	0.7	2.2	0.7	2	0.9	1.7	1.3	0
WF350762_A	8094	CD	MF	dark green	incised channel (subtle trace in the south)	Poor	Subtle southern marker section	north up	219	80	12	25.8	19.8	19.1	1.7	2.8	1.6	2.5	5.3	2.3	4.5	5.8	0	0	2.9	2.9	1.1	2.5	1.4	2.3	4.8	1.3	-0.5	0.9	-0.1	1	-1.2	1.1	0.4	2.4	0	0	-0.3	1.3	-0.2	1.1	-0.1	1	0.3
WF350810_SHORT_A	8168	CD	MF	blue	incision (subtle topographic trace)	Poor		south up locally? (nearby push up)	228	80	20.1	26.9	20.5	24	8.7	2	0	0	0	0	0	0	0	0	9.3	1.2	9.2	0.9	20.9	2.2	8.5	0.8	1.5	0.7	0	0	0	0	0	0	0	0	1.4	0.6	1.6	0.6	4.7	1	1.2
WF350810_LONG_A									228	80	15.8	38.9	16.2	41.9	10.5	0.7	11.8	1.4	11	1.3	11.3	1.3	12.2	1.5	7.6	0.9	4	0.8	9.1	0.6	4.2	1	3	1.4	2.7	1.5	2.1	1.6	1.8	1.6	2.8	1.5	1.2	1.3	0.9	1	2.1	1.2	0.8
																																													mean 1,7 ± 0,8
WF350818_A	8183	CD	MF	pink	east-facing incision scarp (subtle trace in topography)	Poor	Small marker, with ondulating northern section	south up locally? (push up due east)	226	80	15.1	19.4	20.2	44.8	0	0	0	0	0	0	0	0	0	0	3.5	2.2	4.8	1.5	1.5	2.4	7.1	0.9	0	0	0	0	0	0	0	0	0	0	2.1	1.1	2.2	1.4	1.2	1.8	3.9
WF350851_A	8235	CD	MF	red	active river channel and associated risers	Moderate	counter-scarp may have contributed to deviate the river	south up locally, but north up overall	228	80	41.1	23.2	68.8	42.9	34.6	1.5	31.6	2.7	40	1.7	19.4	3.6	56.4	3.6	32.9	1.5	37.5	1.7	38.3	2.3	41.8	1.1	-4.1	0.9	-0.7	0.9	-3.8	1	3.7	1	-5.9	2.6	-1.1	1.4	0.2	1.1	0.9	0.6	2.6
WF351105_SHORT_A	8681	CD	MF	yellow	active river channel	Moderate	for riverbed still deflecting	north up	217	80	45.6	41.4	43.5	32.2	10.4	2.3	28	1.1	11.1	2.2	20.1	0.8	21	1.7	-10.4	4.2	2.1	2.9	-5.4	4.8	4	1.1	-1.6	0.4	-7.7	1	-1.5	0.8	-5.6	0.5	-2.3	1.4	-12.4	1.3	-5.3	0.4	-11.5	1.5	-1
WF351105_LONG_A									217	80	57.8	125.1	75.3	69.5	13.2	1.3	21	0.7	16.4	1.2	20.5	0.9	32.2	0.7	13.6	0.6	10.6	1	3.2	2.3	9.5	2.5	-1.6	0.2	-5.1	0.2	-4.3	0.3	-6.6	0.3	-12.9	0.3	-5.2	0.2	-6	0.3	-9.6	0.5	-6.8
															mean 12,3 ± 2,2
WF351259_SHORT_A	8971	CD	MF	purple	active river channel (large offset) (traces normal to fault plane)	Moderate	large total offset and counter-scarp may have contributed to deviate the river	south up locally (push-up) but north up overall	220	80	36.1	21.1	56.6	36.8	125	2	101.8	5	132.4	2.3	117.6	3.6	0	0	98.1	3.7	111.5	2.2	104.6	2.7	0	0	-7.3	0.7	4.1	2.4	-8.1	0.8	-3.2	1.8	0	0	-11.8	0.8	-11.2	0.8	-13.1	0.8	0
WF351259_LONG_A			across all branches						219	80	42.6	28	141.2	167	138.2	2.4	142.2	3.1	145.7	2.3	150.5	1.7	173.1	7	131.8	1.3	119	2	119.4	2.9	101.1	1.4	-7.2	0.4	-12.6	0.6	-13.9	0.5	-14.8	0.5	-34.1	1	-12.1	0.6	-17.9	0.6	-16.9	0.5	-27
WF351497_MIN_SHORT_A	9276	CD	MF	cyan	active river channel	Moderate	clear offset but meandering river	north up	244	80	33.9	33.1	35.1	29.4	22.6	6	23.5	5.2	25.2	5.5	23.6	4.7	24.1	5.1	26.4	5.7	21.9	6.4	22.2	5.2	12.8	5.3	-0.1	0.4	-1.2	0.6	-0.7	0.6	0.4	1.4	1.4	1.6	0	0.4	-0.6	0.4	-1	0.6	-0.8
WF351497__MIN_LONG_A									244	80	64.5	53.5	112.7	114.8	21.8	2.8	20	2.3	18.5	2.3	14.6	2.2	27.1	1.8	22.8	2.1	30.1	2.6	32.9	2.9	8	2.4	0.1	0.2	-1.3	0.4	-0.5	0.5	0.4	0.5	-5.5	0.6	1	0.5	3.5	0.7	6.3	0.9	-1
																			mean underlined is 22,7 ± 4,1
WF351497_MAX_A	9276	CD	MF	cyan	active river channel	Moderate	Total lateral offset outside of river deflection	north up	243	80	80.9	230.5	118.5	115.6	52.4	0.3	47.1	0.7	47.6	0.8	48.7	0.7	57.9	0.6	48.6	0.4	53.6	0.4	48.7	0.4	29.6	0.5	0.2	0.2	-0.1	0.4	-1.7	0.5	-4.2	0.4	-8.1	0.6	1.8	0.7	2	0.7	1.6	0.7	-3.2
WF351661_SHORT_A	9451	CD	MF	dark blue	beheaded abandoned channel	Poor	Southern abandoned section is eroded and thus tenuous	north up	245	80	33.9	57.2	76	52.8	66.2	4.4	56.1	4.5	48.5	3.1	52.3	3	35.5	3.5	57.7	4	60.1	3.2	54.5	4.4	38.8	1.6	-1.1	0.6	-0.2	0.9	-2.3	1	-3.5	0.8	-4.6	1.5	-4.8	0.6	-3.8	1.1	-7	0.8	-9.7
WF351661_LONG_A									246	80	50.3	111.9	99.9	71	62.1	4.2	58.2	4.2	47.6	3.2	66.9	3	42.2	3.6	51.4	3.4	54.7	2	49.9	3.8	35.5	2.2	-1.3	0.4	-1.5	0.7	-2.7	0.7	-6	0.6	-8	0.9	-7.7	0.3	-6.5	0.6	-9	0.3	-16.4
Total on CD segment: 38 markers, 60 series of measures--> 540 lateral offsets measures and 540 vertical offset measures, of which 267 lateral and 267 vertical relevant offset measures are considered in analysis
WF351427_A	9316	E	MF-Splay2	cyan	active river channel	Moderate	Clear marker but well incised and thus eroded risers whose geomorphic features are difficult to capture (but riverbed)	north up, normal cpt	231	80	128.7	123.2	125	117.2	30.4	1.2	24.3	2.1	27.4	2.4	23.7	2	15.5	2.3	9.2	0.6	21.1	1.2	17.9	0.4	30.5	0.4	-0.1	0.1	2.6	0.6	0	0.7	3.3	0.5	-1.3	0.7	-2.8	1	2.2	1.1	1.1	0.8	7.1
WF351673_SHORT_A	9638	E	MF-Splay2N	pink	West-facing riser, abandoned in north	Moderate		south up locally? (but oscillating slip about vertical)	235	80	38	25	24.7	19.6	25.9	1.1	27.9	1.9	32.7	1.8	32.5	2	0	0	0	0	0	0	34.4	2.9	0	0	-0.6	0.6	-0.6	0.6	-2.5	0.4	-2.4	0.6	0	0	0	0	0	0	2	0.8	0
WF351673_LONG_A									234	80	64.6	73.2	42.3	18.8	24.8	2.1	50.5	13.1	35.8	1.4	33.3	1.9	0	0	25.2	1.3	32.9	3.2	26.2	1.9	0	0	-1.4	0.5	-3.4	2	-1.6	0.6	-1.2	0.5	0	0	0	0.6	0.9	0.5	0.5	0.5	0
																																					Mean -2,2 ± 0,7
WF351542_A	9460	E	MF-Splay2N	orange	west-facing scarp	Poor	eroded marker	north up? (oscillating dip about vertical)	227	80	35.6	59.8	60.7	52.3	0	0	71	1.7	65.7	1.2	68.1	1.5	0	0	0	0	0	0	0	0	0	0	0	0	-6.8	1	-5.4	0.9	-5.5	1.1	0	0	0	0	0	0	0	0	0
WF351565_A	9551	E	Splay0N	pink	west-facing abandoned riser (same as orange)	Poor	eroded marker - this offset well reconstructs the dark blue marker due east	north up	262	80	63.6	26.8	73.7	38.1	0	0	-19.5	>>	18.2	1.3	105.3	>>	0	0	0	0	0	0	0	0	0	0	0	0	13.9	>>	-4.9	1	-43.7	>>	0	0	0	0	0	0	0	0	0
WF351593_SHORT_A	9566	E	MF-Splay2N	bright green	east-facing abandoned riser	Poor	eroded marker	south up locally?	229	80	71.1	59	69.5	46.5	0	0	0	0	0	0	0	0	0	0	22.1	1.3	16.3	4.4	1.9	2.3	45.1	5.5	0	0	0	0	0	0	0	0	0	0	2.6	0.6	0.8	0.8	-1.7	0.7	7.4
WF351593_LONG_A									230	80	75.8	59	78.7	129.3	0	0	0	0	0	0	0	0	0	0	11.6	3.9	32.9	1	13.5	3	21.2	1.5	0	0	0	0	0	0	0	0	0	0	1.2	0.9	4.9	0.3	0.3	0.8	-3.4
WF351656_SHORT_A	9562	E	Spl1&2-south	dark blue	active river channel	Moderate	River deflection ignored, thus largest lateral offset - Oblique marker - Long better defines the marker	north up?	226	80	67.9	52.1	62.5	32.2	46.4	3.2	49.9	3	44.8	2.3	45.9	2.5	0	0	56.3	1.6	75.3	1.4	58.8	2.7	0	0	-3.3	0.6	-6.7	0.8	-3.4	0.6	-2.9	0.7	0	0	2.7	1.2	9.1	1.1	1.4	0.6	0
WF351656_LONG_A			MF branch						226	80	88.3	62.5	72.9	85.2	38.4	1.4	36.8	1.9	40.6	1.8	39.8	1.5	41.3	2.7	49.3	1.4	56.3	1	43.1	1.5	79.3	2.9	-2	0.3	2.6	0.7	1.1	0.7	0.7	0.4	-0.7	0.7	2.9	0.4	7.6	0.7	2.1	0.3	22.1
WF351646_SHORT_A	9602	E	MF-Splay2N	dark blue	deflected active river channel	Moderate	northern section less well pronounced than in south - Long best defines the marker	south up	232	80	44.4	46	49	64	11.9	0.5	11.2	0.6	12.3	0.6	11.9	0.7	9.5	0.9	1.9	0.6	4.2	0.6	15.4	0.7	0	0	-0.6	0.3	1.7	0.3	2.3	0.3	4.1	0.4	4.6	0.6	-1.4	0.3	-0.2	0.3	2.6	0.3	0
WF351646_LONG_A									232	80	69.5	75.8	58.6	105	18.6	1	19.5	0.9	16.1	0.5	17	0.9	0	0	14.5	0.5	12.7	0.9	16.5	0.7	0	0	0	0.2	2.5	0.4	4.2	0.5	4.9	0.4	0	0	1.4	0.2	0.8	0.2	1.7	0.2	0
																																					Mean 3,1 ± 1,3
WF351600_SHORT_A	9659	E	Splay2N	dark blue	active river channel plus corresponding risers	Moderate	outside river deflection zone	north up	228	80	57.5	32.6	60.8	35.7	16	1	15.4	3.6	25.2	1.6	-14.4	7.1	0	0	26.9	1.3	27.9	1	29.5	1.5	0	0	0.3	1.1	0.7	2.5	-5.8	1.5	20.4	5.8	0	0	2.5	1	2.8	0.6	3	0.7	0
WF351600_LONG_A									232	80	65.3	66.1	69.2	75.1	16.7	1.9	25.7	1.2	24.3	1.3	20.3	1.5	0	0	23.7	2.5	24.8	2.9	22	2.4	0	0	0.9	1	-1.2	0.7	-0.6	0.4	1.1	0.5	0	0	2.9	1.1	3.3	1.2	2.2	1	0
															Mean 16,2 ± 1,4
WF351774_A	9697	E	Spl1-south	dark green	channel incision	Moderate	subtle south marker section, yet well defined	north up	214	80	31.5	21.2	67	46.6	13.3	1.6	14.9	5	12.4	2.5	10.2	1.6	0	0	18.3	2.4	12.7	1.5	0	3.9	0	0	-3.8	0.9	-6.7	1.2	-7.2	1.4	-6.4	1.1	0	0	-4	1.1	-4.7	0.9	-6.1	0.7	0
			MF branch
WF351768_A	9761	E	MF-Splay2N	dark green	abandoned channel incision	Moderate		south up (push up)	237	80	44.9	54.7	38.8	40	61.1	0.9	53.5	0.9	54.3	0.9	57	0.9	44.6	0.7	54.4	1.3	47.9	1.2	50.6	1.4	51.4	1.6	12.6	0.9	14.1	1	14.6	1	13.1	1.1	17	1.2	11.6	0.7	9.2	0.5	8.3	0.7	6.4
WF351736_A	9818	E	Splay2N	yellow	Small channel	Moderate	Marker has a subtle trace in north, and ondulating trace in south	north up	246	80	76.9	43.4	58.2	82.8	19	3.9	32.3	3.3	6.4	3.2	22.9	3.5	6	1.6	17.1	3.9	15.9	3.1	20.1	3.7	0	0	-7	0.9	-9	0.6	-0.6	0.8	-5.9	0.6	-0.4	0.5	-0.9	1	-0.8	0.7	3.1	1.2	0
WF351776_A	9822	E	Splay1N	yellow	Small channel	Moderate	deflection zone included for short marker	north up	231	80	68.5	38.4	77.4	50.3	11.5	0.7	9.6	0.9	13.1	0.9	12.1	0.9	-5.1	1.8	10.5	1.4	6.7	1.8	9.2	1.4	-6.1	1.2	1	1.1	-0.2	0.6	-4.2	0.4	-2.7	0.4	-5.3	0.4	2.5	0.5	0.3	0.4	3.1	0.4	1.1
			very close to MF, thus assimilated to MF (likely, echelon)
WF351984_A	10065	E	MF	light green	active river channel offset across multiple branches	Poor	The offset marker is clear but has a short southern section	south up locally	214	80	46.1	18.1	61	30.1	21.2	3.6	62.9	>>	0.3	6.1	-4.1	6.3	0	0	92.1	>>	0.8	12.1	125.9	>>	29.8	1.7	-1.8	1	-8.4	10.2	3.6	1.2	6	1.1	0	0	15.7	>>	-1.9	2.8	26.2	>>	6.3
Prior Cross Creek measure by Rodgers&Little, 2006?															12.9	2																	> 1.3	0.5
WF351985_SHORT_A	10109	E	Splay0N	light green	active river channel offset across multiple branches	Moderate		south up locally	233	80	61.4	47.6	79.2	25	25	0.9	17.5	8.2	37.7	2.4	9.2	7.7	0	0	5.4	5.6	5.1	5.8	-5.6	6.9	0	0	0.3	0.7	2.8	4.9	-8.5	1.6	9.7	4.3	0	0	-4.8	1.1	-3	1	-10.3	1.4	0
WF351985_LONG_A			very close to MF, thus assimilated to MF (likely, echelon)						232	80	49.4	50.3	95.2	74.4	22.4	1.6	24.6	1.8	27.8	2.1	23	2.1	48.1	2.7	17.3	2.4	22.1	1.6	16.7	1.4	21.4	2.1	0	0.3	-1.5	0.3	-1.9	0.3	-0.1	0.3	-11.7	0.4	0	0.4	1.4	0.2	-1.3	0.3	3.7
															mean 24,1 ± 1,8
WF351987_A	10139	E	Splay2N	light green	active river channel offset across multiple branches	Moderate		north up	227	80	61.1	25.6	64.7	39.4	10.5	0.9	5.1	16.4	25.4	2.6	-10.1	354.2	0	0	-5.7	3.8	1.9	3.4	8.2	4	0	0	-3.7	0.8	1.8	10	-8.8	1.9	10.1	>>	0	0	-4.9	0.8	-3.5	0.5	-4.4	0.6	0
WF351979_A	10157	E	Splay3N	light green	eastern riser of active river channel offset above	Poor	subtle marker section in north	north up	240	80	61.4	42.4	72.3	37.8	-5.9	4.1	-17.4	2.8	8.9	1.2	-0.2	2.3	0	0	0	0	0	0	0	0	0	0	-0.7	0.5	3.2	1.7	-2.9	1.6	0.1	1.4	0	0	0	0	0	0	0	0	0
WF352114_A	10283	E	MF	red	small incision	Moderate	Small trace in south	north up	218	80	36.1	26.6	27.1	32	51.1	2.1	55.4	1.1	55.5	0.9	50.6	1.6	52.7	0.9	40.1	6.8	54.4	3.4	57.3	2.2	56.9	6.1	0.6	0.4	-1.3	0.7	-2.4	0.4	-1.1	0.5	-4.9	0.4	-1.8	1.3	0.5	0.6	1.2	0.5	2.3
WF352419_SHORT_A	10808	E	MF	bright blue	east facing abandoned riser	Poor	large cumulative offset of an eroded riser; correlation might be disputable	north up	223	80	56.6	97.7	98.7	113.3	0	0	0	0	0	0	0	0	0	0	350	1.1	350.9	1	351.2	1.1	337.6	1.4	0	0	0	0	0	0	0	0	0	0	-10	0.3	-10.2	0.2	-10.3	0.3	-11.7
WF352419_LONG_A									224	80	66.7	228.4	114.2	260.3	414.3	0.6	411.1	0.8	397.5	0.8	385.8	0.9	355.9	1.7	362.9	1.3	362.9	1.3	368.9	1.4	347.2	1.3	-7.3	0.3	-8	0.4	-7.3	0.4	-8.8	0.3	-9.1	0.3	-9.7	0.2	-9.9	0.1	-9.7	0.1	-10.7
																											mean 357 ± 6																		mean 10 ± 0,2
WF352559_A	11022	E	MF	orange	beheaded stream channel & abandoned terrace riser	Poor	Oblique ondulating marker	north up	230	80	112.8	89.3	55	35.9	55.1	0.9	70.5	1	68.9	2.1	76.7	1.1	0	0	53.9	1.6	51.1	2.6	50.6	1.7	65.3	2.9	0.8	0.3	-0.1	0.4	0.3	0.3	-0.9	0.4	0	0	1	0.3	0.9	0.4	1	0.3	1.4
WF352606bis_A	11157	E	MF2	yellow	eastern-facing recent, small terrace riser	Poor	small marker	north up	223	80	17.1	28.1	20.9	22.6	0	0	0	0	0	0	0	0	0	0	17.2	2.5	17.5	1.3	14	1.8	14.6	2	0	0	0	0	0	0	0	0	0	0	1.2	0.8	1.6	0.6	-1.3	1.6	1.3
WF352606_A	11166	E	MF2	pink	eastern-facing recent terrace riser	Moderate		north up	223	80	16.9	33.4	29.6	27.2	0	0	0	0	0	0	0	0	0	0	7.5	3.2	11.4	4.1	12.5	4.4	0	0	0	0	0	0	0	0	0	0	0	0	-1.2	1	1.3	1.3	2.9	2	0
WF352669_SHORT_A	11156	E	MF	pink	abandoned old, east facing terrace riser	Poor	large cumulative offset- correlation uncertain	north up	226	80	72.9	65.4	46.7	49.2	238.8	1.6	235.2	1.4	236.9	0.8	239.3	0.9	237.8	1.3	261.4	2.2	243.4	0.6	252	2	0	0	0.1	0.3	0.2	0.5	0.1	0.4	0.1	0.4	0.1	0.4	-2.7	0.3	-4.6	0.3	-5.2	0.3	0
WF352669_LONG_A									227	80	102.2	229.9	51.1	142.3	231.8	0.4	230.9	0.7	227	0.4	224.2	0.4	220.5	0.4	242.6	0.7	242.3	0.7	237.1	0.7	253.6	0.6	0.8	0.1	0.9	0.1	1	0.1	1	0.1	1.1	0.1	-2.2	0.1	-4.5	0.1	-6.5	0.1	-7.4
WF352900_A	11556	E	MF2	yellow	west-facing oblique flank of channel	moderate		south up	228	80	103.5	45.5	84.4	38.2	42.1	3.7	7	1.6	5.7	1.5	8.5	4.9	0	0	33.5	2.2	24.8	1.9	20.9	1.6	0	0	-0.7	0.4	0.9	0.5	1.7	0.4	2.4	0.6	0	0	-0.5	0.4	-1.2	0.5	-3.3	0.4	0
WF353263_MIN_A	12068	E	MF2	orange	active river channel	Moderate	for southern section is oblique	south up	229	80	38	19	23.5	49.7	12.6	5.3	-0.8	11.6	4.5	9.8	9.2	8.1	0	0	21.2	2	19.9	3	16.4	4.7	24.9	3.6	-0.4	0.5	0	0.7	-0.4	0.6	-0.6	0.5	0	0	0.2	0.6	-0.1	0.4	-0.4	0.4	1.5
WF353263_MAX_A	12068	E	MF2	orange	active river channel	Moderate		north up overall	228	80	21.6	20.5	23.7	50	34.2	1.3	37.9	1.7	45.2	2.4	32	2.5	0	0	35.5	1.4	31.1	1.6	32.2	1.4	0	0	-1.4	0.6	-0.9	0.8	-2.4	0.8	0.8	0.9	0	0	1.1	0.7	-1.1	0.7	-1.3	0.7	0
WF353260_A	12031	E	MF1	orange	active river channel	Moderate	Clear marker but ondulating	north up	228	80	20.6	20.3	23.7	22.5	7	1.1	6.7	1.6	12.6	3.2	12	3.6	0	0	4.9	1.6	7.8	1.3	6.7	1.2	0	0	-0.8	0.5	0.1	0.5	-1.3	1	-1.3	1.2	0	0	-0.7	0.5	0.1	0.6	-0.2	0.6	0
WF353421_A	12279	E	MF2	pink	river channel (branch of main fault)	Moderate	Clear marker but meandering	north up	238	80	23.5	47.8	16.1	12.8	36.5	2.4	43.3	>>	32	1.4	29.4	1.5	0	0	40.6	5.2	43.6	>>	38.2	26.4	0	0	-1	0.7	-9.1	>>	-1.6	0.7	-1.7	0.9	0	0	-1.8	1.5	2.4	>>	-1.3	4.8	0
Total on E segment: 26 markers, 35 series of measures--> 315 lateral offsets measures and 315 vertical offset measures, of which 118 lateral and 118 vertical relevant offset measures are considered in analysis
WF353422_SHORT_A	12336	FG	MF	pink	active meandering river channel	Poor	Clear but meandering river and oblique in north	south up	229	80	47.7	60.8	98.8	43.9	40.4	7.5	48.8	7	49.5	6.9	42.2	8.1	52.6	7.2	49.4	7.4	51.4	7.7	49.8	7.9	60.4	4	-0.7	0.2	-0.4	0.3	0.7	0.2	1	0.3	0.9	0.6	0.6	0.3	1.4	0.3	1.2	0.3	2.9
WF353422_LONG_A									228	80	47	68.4	224.5	147.1	36.9	6.6	38.4	6.6	39.6	6	39.2	5.6	75.9	5.7	41	7.1	43.6	7.9	45.7	7.7	33.1	7.4	-0.1	0.2	0.3	0.3	1.3	0.2	1.8	0.2	0.5	0.3	0.7	0.2	1.8	0.2	2	0.2	2.6
WF353619_SHORT_A	12642	FG	MF	bright blue	large active meandering river and risers	Moderate	Clear offset marker but strongly meandering and erosion of risers	north up	231	80	107.8	57.9	144.9	70.3	34	22.4	-8	10.4	47.4	1.7	-17	12.2	0	0	-4.4	15.4	-4.7	14.3	-1	13.5	23.5	5.6	0.1	0.4	2.8	1.3	-10.9	0.5	2.6	2.3	0	0	-0.6	0.7	0.5	0.5	1.5	0.7	0.4
WF353619_LONGEST_A									232	80	167.8	119.7	219.9	350.9	8.2	0.6	23.8	0.7	47.5	0.6	27.9	0.5	53.8	1.8	2	0.5	0.1	0.9	-1.2	0.7	5.1	0.3	-1.1	0.2	-1.2	0.2	-6.6	0.1	-2.3	0.1	2.9	0.6	-3.1	0.2	-1.2	0.1	-3	0.2	-0.6
WF353763_A	12851	FG	MF	dark blue	small active river channel	Poor	the channel is being deflected	north up	229	80	63.4	44.8	95.9	59.6	2.1	4.7	8.2	7.3	5.1	7.1	-3.6	6.5	0	0	16.5	2.2	12.7	2.2	13.2	2.3	0	0	-0.2	0.3	-5.1	3.1	-2.2	3.2	5.3	2.4	0	0	6.7	0.8	3.5	0.4	5.9	0.5	0
WF353925_A	13028	FG	MF	yellow	small oblique river channel	Moderate	Clear marker but short sections	north up?	220	80	20.1	18	30.1	9.7	-2.1	5.1	6	1.8	7.4	2.2	2.7	>>	0	0	-4.6	7.7	-2.1	6	4.1	14.9	0	0	-0.5	0.9	0.2	0.9	-1.1	1.4	1.8	>>	0	0	-1	1.1	-0.1	1.1	3.2	6	0
			south Branch
WF353926_A	13058	FG	MF	yellow	small active oblique river channel	Moderate		north up	232	80	55.6	24.9	116.4	74.4	2.9	1.4	9.8	1.8	9.8	1.3	6.8	1.6	0	0	-18.3	6.1	-8.3	3.9	-8.7	5.7	0	0	-0.4	0.6	-3.1	0.8	-2.3	1.2	1.7	1.8	0	0	-11.9	1.9	-8.1	1.3	-9.2	2	0
			north Branch
WF354052_A	13308	FG	MF	light green	East facing dissected relief	Poor	Eroded marker - riverbed likely anthropized	north up	226	80	50.5	36.1	69.3	38	0	0	0	0	0	0	0	0	0	0	18.7	4.8	27.2	2.5	-174.8	>>	21.7	1.5	0	0	0	0	0	0	0	0	0	0	-1.8	1.1	0.4	0.6	-33.1	17.3	-1
WF354604_A	14095	FG	MF	pink	active riverbed	Moderate	oblique sections	north up	226	80	43.1	50.5	70.7	85.3	34.2	5.5	35.2	5.4	34.9	5.6	31.7	5.6	29.5	4.7	35.6	5.2	27.9	6.4	29.2	6.5	37.4	5.4	-0.9	0.3	-1.5	0.3	-1.6	0.3	-1.2	0.3	-2.2	0.3	0.4	0.3	-0.8	0.3	-0.6	0.4	0.4
WF354343_SHORT_A	14112	FG	Spl1N	pink	large active river and adjacent terrace risers	Poor	Meandering active river and multiple risers of different ages difficult to discriminate	South up locally	231	80	243.6	147.4	153.7	197.4	24.8	0.5	24.8	1.6	37	1.6	27.9	1.6	32.1	1.1	153.9	2.8	107	0.5	134.1	1.4	152.3	1.5	0.1	0.2	1.4	0.2	1	0.2	2.6	0.2	3	0.2	9.5	0.3	6.7	0.2	6.5	0.3	3.4
WF354343_LONG_A									231	80	279.9	303.6	233.6	264.9	61.1	1.3	83.9	2	96.3	2.1	85.2	2	53.9	0.8	100.1	0.3	98.8	1.4	88.6	1.2	16.9	0.5	-0.5	0.1	-0.8	0.1	-0.9	0.1	0.1	0.1	3.7	0.2	2.3	0.1	3.1	0.1	-0.3	0.1	-0.2
WF354457_SHORT_A	14242	FG	Spl1N	yellow	western-facing abandonned terrace riser	Poor	clear offset marker but whose trace is sinuous	south up	228	80	77.4	82.2	64.2	107.1	43.3	2.2	43.4	1.9	45.2	1.9	44.6	2	37.3	1	0	0	0	0	0	0	0	0	2.5	0.4	0.8	0.2	-0.2	0.2	0.3	0.2	-0.4	0.2	0	0	0	0	0	0	0
WF354457_LONG_A									228	80	72.5	277	78.1	234.2	44.1	0.6	30.8	0.3	31.7	0.3	32.9	0.3	21.8	0.3	45	0.7	45.5	0.8	43.6	0.7	45.2	0.9	3.3	0.2	1.6	0.1	0.8	0.1	0.6	0.1	0.6	0.1	3.8	0.3	3.7	0.3	3.7	0.3	3.4
WF354860_SHORT_A	14472	FG	MF	red	small active channel	Poor	clear offset but southern part of marker is very small and north-facing push-up may have contributed to deviate the channel	north up	224	80	43.8	23.6	38	20.7	48.6	4.7	-3.7	21.1	70	7.7	67.3	8.5	43.3	2.2	63.8	2.4	46.5	5	49.3	67.6	59.7	5.9	-4.7	0.8	5.5	4.8	-5.5	1.2	-6.5	0.9	-3.6	2.1	-4.1	0.9	-5.1	1.4	-4.2	4.1	-2.2
WF354860_LONG_A									225	80	43.4	20.7	51.7	78.1	43.7	4.4	16.8	11.7	21	9.5	-8.1	62	0	0	44.5	4.5	48.8	1.5	46.7	2.1	50.4	1.1	-3	0.5	3.4	2.7	2.1	2.1	9.5	14.2	0	0	-3	0.7	-3.4	1.1	-2.6	1.2	-3.2
																																													Mean -4,1 ± 1,5
WF354832_SHORT_A	14494	FG	Spl1N	red	small active channel	Poor	Small offset, oblique sections normal component added	north up	245	80	26	22	26	48.4	5.4	1.6	9.1	1.5	2.7	0.7	3.1	1.2	0	0	0.6	2.4	5.7	1.7	5.8	2.1	9.5	0.8	-4.2	0.7	-4.3	0.6	-1.8	1.2	-2.1	1	0	0	-3.5	0.7	-3.6	0.7	-2.7	0.7	-2.4
WF354832_LONG_A									245	80	40.5	67.4	40.9	71.3	3.1	1.6	5.6	1.6	2.2	1.5	2.3	1.6	-6	2.1	1.3	1.7	3.5	0.9	2.4	0.9	-2.3	1.2	-4.3	0.6	-4.1	0.5	-2.8	0.6	-2.7	0.6	-0.1	0.6	-3.5	0.6	-3.7	0.5	-3.2	0.4	-2.2
																											Mean 4,1 ± 1,5
WF355098_A	14826	FG	MF	pale pink	Small active channel in north, abandoned riser in south	Poor	abandoned stream bed not clear	north up	227	80	51.6	31.8	49.7	104.1	8.7	4.7	12.4	3.8	6.1	4.1	10.7	4.8	3.4	4.7	7.1	6	11	4.8	6.3	5.9	29.8	3.2	0.3	0.4	0.5	0.6	0.3	0.7	-0.7	0.7	1.5	1.3	0.8	0.7	0.5	0.7	-0.1	0.8	1.7
WF355055_SHORT_A	14911	FG	Spl2N	pink	small river channel	Moderate	slightly meandering	south up locally	242	80	29.8	39.2	34.2	32.3	6.8	0.7	5.8	0.9	8.2	0.8	10.5	1.1	0	0	5.6	1.7	-1.6	1.8	9	1.7	0	0	0.6	0.4	1.2	0.5	0.2	0.4	-0.2	0.6	0	0	0	0.5	-2.2	0.6	1.2	0.8	0
WF355055_LONG_A									242	80	57.7	97.7	42.2	55.8	6	0.5	4	0.5	4.7	1	3.7	1.1	0	0	12.7	0.6	12	0.8	15.9	1.2	0	0	0.8	0.3	1	0.4	0.5	0.5	0.6	0.6	0	0	2.4	0.3	2.2	0.4	3.3	0.5	0
																																											Mean 1,9 ± 0,8
WF355055bis_A	15239	FG	Spl2N	orange	deflected ancient small river channel	Moderate	eroded trace	north up locally	229	80	69.7	35.8	73.4	43.3	11.5	2.4	-9.2	7.7	-4.5	6.1	-8	6.5	0	0	0.7	4.7	-1.2	4.7	-1.5	5.6	0	0	0.5	0.3	5.7	1.4	4.5	0.9	5.1	1	0	0	-0.8	1.7	-1.7	1.6	-2	2	0
WF355132_A	14857	FG	MF	dark & pale pink	small river channel and possible ancient riser	Poor	oblique marker sections and uncertain correlation	north up	227	80	47.1	31.7	67.4	41.8	33.6	3.1	32.6	2.4	29.5	2.3	31.9	2.8	0	0	39.3	3.5	35.6	2.8	32.7	2.9	45.3	1.9	0	0.8	0.1	1.1	-0.2	1.1	0	1.2	0	0	0.3	0.8	0.2	0.9	-0.3	1.1	1.2
WF355128_A	14857	FG	MF	pink	small river channel -active sections	Poor	Clear offset but marker sections are very small and possibly anthropized in south	north up	227	80	12.7	12.7	15.7	8.9	17.4	5.8	9.8	>>	16.6	7.7	17.7	4.6	0	0	0	0	16.3	39.9	15.2	>>	15.2	4.1	-1.2	1.6	0.1	145.1	-0.9	2.2	-1.1	1.8	0	0	0	0	-0.9	11.9	-1.2	23.3	-1.2
WF355446_MIN_A	15343	FG	MF	cyan	Large meandering river channel - Total Offset across several branches	Poor	southern section is very small & oblique north section	north up	227	80	29	14.7	94.9	37.8	57.1	7	-18.3	>>	57.8	4.6	52.3	7.2	39.2	8.6	20.7	9.7	28	9.8	47.7	42.3	0	0	-0.1	1.4	13.7	12.6	0.5	1.4	7.3	2.1	-5.2	1.9	-8	2.3	-6.1	2	-0.9	11.2	0
WF355446_MAX_A	15343	FG	MF	cyan	Large meandering river channel - Total Offset across several branches	Poor	southern section is very small; lateral offset obscured by large deflection	north up	227	80	24.9	15.2	50.7	56.6	124.1	3	111.8	6.8	120.9	4.7	132	4.3	131.5	4.6	92	7.9	91.1	5.1	105.6	4.3	0	0	-1.3	1.3	2.2	2.2	0.5	1.7	-2	2.3	0.2	2	-5	1.9	-6.9	1.5	-2.7	1.8	0
WF355541_A	15458	FG	SecS	blue	large meandering river channel-active in north, abandoned in south	Moderate		north up	221	80	19.5	23.1	22.8	17.3	27.1	3.2	28.5	2.7	26	3	23.4	2.3	0	0	11.9	2.6	27.3	2.5	21.9	1.6	28.6	3.9	-0.7	0.8	-1	0.8	-0.8	0.9	-0.9	1	0	0	-2	0.7	-0.8	0.9	-2.1	0.7	-0.9
			likely MF echelon
Pigeon Bush 3 (Rodgers&Little, 2006), terrace only							Prior measure by Rodgers&Little, 2006								15.1	1																	≥ -1,8	0.5
WF355550_R&LOnly_A	15498				large meandering river channel-west riser	Poor	Clear offset but meandering river and eroded risers	south up	230	80	20.8	12	22.8	22.2	6.8	64	0.9	7.3	-24.7	>>	-8.7	15.1	0	0	12.6	4.5	10.9	11.5	-1.9	117.9	18.9	>>	2.2	8.1	2.2	0.9	2.8	8.6	2.6	1.2	0	0	2.4	1	2.3	0.9	-0.4	21.2	3.3
WF355550_SHORT_A		FG	MF	blue	large meandering river channel-active bed & most adjacent risers				230	80	14.6	14	24.9	19.6	10.3	3	0	0	10	3.1	0	0	12.2	4	0	0	0	0	0	0	0	0	1.8	0.6	0	0	1.6	0.6	0	0	1.8	0.7	0	0	0	0	0	0	0
Pigeon Bush 1 (Rodgers&Little, 2006)							Prior measure by Rodgers&Little, 2006								32.7	1																	≥ 2,25	0.5
WF355656a_SHORT_A	15645	FG	MF	cyan	Pigeon Bush beheaded western channel with most ancient output channel (largest offset)	Good		north up	228	80	16.9	19.5	35.8	27.5	31.5	2	33.8	1.2	31.4	1.3	30.7	2.4	0	0	29.3	2.5	29.6	1.9	31.8	2.3	0	0	-2.7	0.5	-5	0.8	-4.6	0.6	-3.9	0.8	0	0	-4.4	0.7	-5.2	0.5	-4.4	0.6	0
WF355656a_LONG_A									229	80	19.5	38.2	32.9	53.4	31	0.6	33.1	0.8	33	0.5	32.6	0.7	32.2	1	30.4	0.6	31	0.6	29.3	0.6	29.9	0.7	-3.4	0.3	-5	0.4	-5.7	0.3	-6.7	0.4	-6.2	0.4	-4.3	0.3	-6	0.4	-7.1	0.4	-8.8
Pigeon Bush 1 (Rodgers&Little, 2006)							Prior measure by Rodgers&Little, 2006								18.7	1																	≥ 1,25	0.5
WF355656b_SHORT_A		FG	MF	cyan	Pigeon Bush beheaded western channel with most recent beheaded output channel (smallest offset)	Good		north up	228	80	16.2	13.4	33.2	27.1	17	2.1	0	0	20.4	2.6	20.1	3.3	16.8	3.1	0	0	15	2.6	16	3	12.2	2.5	-2.1	0.6	0	0	-4.4	0.6	-5	1	-4.5	0.9	0	0	-3.9	0.6	-3.1	0.6	-6.5
WF355656b_LONG_A	15645								229	80	17.5	14.2	38.7	53.7	19.2	1.2	25.2	3.9	21.9	1.6	0	0	0	0	0	0	16.9	1.5	20.4	2.1	15.5	1.6	-2.1	0.5	-4.3	0.5	-5	0.5	0	0	0	0	0	0	-5	0.6	-4.8	0.8	-7.3
															mean 18,5 ± 1,9																														Mean 4,7 ± 0,7
WF355676b_SHORT_A	15679	FG	MF	yellow&cyan	Pigeon Bush beheaded eastern stream channel (smallest offset)	Moderate	correlation is uncertain yet plausible	north up	230	80	17.4	16.9	41.5	13.8	47.6	3.7	0	0	51.1	2.3	44	9.5	0	0	0	0	43.7	6.4	0	0	46.5	1.8	-2.8	0.9	0	0	-3.9	0.9	-1.9	2.5	0	0	0	0	-2.1	1.5	0	0	-2.5
WF355676b_LONG_A									229	80	15.2	14.4	52.7	47.6	46.9	3.5	55.3	3.8	49.3	4	47.6	3.3	55.4	3.4	0	0	43.6	4	45.6	4.2	43.5	3.6	-4.6	0.5	-6.8	0.5	-5.7	0.5	-4.8	0.5	-6.9	0.5	0	0	-6.6	0.5	-5.5	0.5	-6.6
																																					Mean 5,1 ± 1,2
WF355676a_SHORT_A	15679	FG	MF	yellow&cyan	Pigeon Bush beheaded eastern stream channel (largest offset)	Poor	correlation is uncertain yet plausible	north up	228	80	17.7	19.7	38.5	14.7	60.3	3.2	52.2	7.5	58.9	2.1	58.1	5.4	0	0	59.2	4	61.9	1.3	57.1	3.6	61.1	1.2	-4.4	1.1	-2.3	2.4	-3.9	1	-4.1	2.1	0	0	-4.3	1.3	-3.5	2.1	-5.2	1	-3.7
WF355676a_LONG_A									229	80	17	33.2	47.9	47.1	58.9	2.4	65.4	1.8	59.6	2.2	62.5	2.8	70.9	1.9	56.1	2.5	56.7	2.7	56.7	2.6	56.8	2.5	-6	0.5	-7.8	0.4	-6.4	0.4	-7.5	0.6	-8.3	0.5	-6.5	0.5	-7.4	0.4	-7.7	0.4	-8
WF355555_SHORT_A	15718	FG	Spl1N	bright green	small beheaded channel	Poor	southern section might be anthropized	north up	248	80	39.4	40.1	53.1	34.3	13.6	1.1	12.5	1.5	-0.5	1.6	29.8	2.4	0	0	12	0.9	7.6	1.2	10.1	1.9	0	0	-0.3	0.6	-2.1	0.6	-0.9	0.5	-7.6	0.5	0	0	-0.1	0.7	0	0.9	0.7	1.1	0
WF355555_LONG_A									248	80	52	75.5	71.5	62.1	12.3	0.5	12.5	1	9.2	1.4	27.1	1.1	18.4	1.6	8.9	0.6	10.5	0.9	7.4	0.7	12.2	1.2	2.3	1.1	1	1	0.9	0.9	-2.6	0.8	-2.7	0.7	1.3	1.1	2.4	1.4	1.3	1.3	-0.2
															Mean 12,6 ± 0,9
Pigeon Bush 2- H1							Prior measure by Rodgers&Little, 2006							H1 (MIN)	13	1.5																	≥ 2,0	1.5
WF355906_MIN_A	15993	FG	MF	red	active river channel	Moderate		north up	229	80	20.5	18.4	35.6	31.9	14.3	5	15.2	5.3	13.7	4.6	14.4	4	18.5	4.3	13.7	4	18.4	5.2	17.2	5.9	0	0	-0.3	0.4	-0.9	0.7	0.1	0.5	0.3	0.7	-0.6	0.7	-1	0.5	0.4	0.5	1.2	0.8	0
Pigeon Bush 2- H2							Prior measure by Rodgers&Little, 2006							H2 (MAX)	26.3	5																	NA	NA
WF355906_MAX_S_A	15993	FG	Whole MF	red	active river channel	Poor	Uncertain that original river trends were like this- Offset across several fault branches	north up	232	80	19.6	15.9	26.5	14	21.5	4.4	24.9	5.6	12.4	5.6	11.7	5.3	26.2	4.8	35.9	27.5	16.1	4	16	4.8	0	0	-3	1.7	-3.4	2.2	-2.9	1.5	-2	1.5	-2.1	2	-0.3	6	-3.4	1.6	-3	1.8	0
WF355906_MAX_L_A			MF&South faults						231	80	21.9	17.8	31.4	34	25.5	5.7	37.5	4.8	6.2	11.6	16.9	6.8	0	0	30	9.9	25.4	7.2	23.9	5.8	27.2	4.7	-2.6	1.5	-4	1.7	-3.3	3.4	-2.7	1.7	0	0	-2.9	1.8	-2.5	2.2	-2.2	1.7	-1.6
																																							Mean 2,9 ± 1,7
Pigeon Bush 2- Stream A (east)							Prior measure by Rodgers&Little, 2006								27.4	1.5																	NA	NA
WF355941_SHORT_A	16035	FG	MF	green	active river channel	Good		north up	232	80	15.7	15.3	18.8	19.2	26.3	1.8	26.9	2.3	19.9	2	26.1	2.9	0	0	29.8	1.9	26.7	2	25.2	2	31.3	3.1	-2.2	0.9	-2.6	0.9	-0.7	1	-2.2	0.9	0	0	-1.4	0.8	-2.4	1	-2.4	0.9	-1.1
WF355941_LONG_A									231	80	20.5	16.3	54.6	103.4	29.1	1.1	0	0	29.6	1.8	0	0	43.6	1.2	27.5	1.5	29.2	1	31.7	2	0	0	-2.3	0.5	0	0	-2.2	0.5	0	0	-4.1	0.5	-2.3	0.5	-1.6	0.4	-1.4	0.4	0
WF355874_A	16063	FG	Spl1N	green	active river channel	Moderate	Measure outside deflection zone	north up	238	80	30.3	28.8	27	21.9	19.9	1.7	19.8	2	18.9	1.6	21.6	1.6	16.8	2.6	18.3	2.8	20.7	1.1	18.7	1.9	0	0	-1.4	0.5	-1.4	0.5	-0.8	0.5	-1.9	0.6	-0.1	0.5	-0.9	0.8	-0.8	0.5	-1.9	0.6	0
WF355876_A	16052	FG	Spl0N	green	active river channel	Poor	small offset of sinuous channel	North up locally	221	80	31.3	32.1	28.7	25.3	3.2	1.4	3.3	1.1	2.9	1.1	-1.9	1.5	0	0	3.9	1.5	1.5	1.8	1.7	1.4	0.7	1.3	0.1	0.5	-0.6	0.5	0.1	0.5	2.2	0.6	0	0	0.1	0.6	0.1	0.5	-0.5	0.5	-0.5
WF356390_SHORT_A	16652	FG	MF	pink	major active meandering river and adjacent risers	Poor	Very large cumulative offset of meandering river; large deflection of the river	north up	232	80	200.8	152	244	319	280.5	4.5	265.5	5.4	273.5	5.3	267.8	5.5	644.2	17	256	6	249.9	6.1	250.8	5.8	318.8	3	-3.2	0.3	-1.8	0.2	-1.9	0.2	-1	0.2	-12	1.4	-4.5	0.3	-5.9	0.3	-6.4	0.3	-5.6
WF356390_LONG_A									232	80	260.8	685	369.7	681.2	333.2	3	323.7	3.3	319.1	3.3	323.1	3.2	281.6	3.4	301.4	2.5	300.7	2.5	308.9	2.6	224.9	1.6	-5.2	0.1	-5.7	0.1	-5.8	0.1	-6.1	0.1	-4.3	0.2	-7.6	0.1	-8.6	0.1	-9.8	0.1	-17
WF356893_A	17296	FG	MF1	yellow	offset active riverbed, meandering greatly	Poor	Clear offset but strongly meandering river and road crosses the offset	north up	233	80	46.5	48.7	95.7	80.4	24.7	1.3	62.8	0.8	67.7	0.9	68.7	0.9	85	2.8	16.5	1	9.9	1.3	7.3	1.2	-3.4	2.3	-2.4	0.5	-9.4	0.4	-12.5	0.4	-15	0.4	-23.8	0.6	-0.9	0.9	-7.1	0.7	-7.5	0.7	-16.7
WF357213_A	17708	FG	MF1	green	small active river channel	Poor	road is crossing the offset marker	north up	232	80	22.7	23	47.8	44.4	11.7	1.6	16	1	17.6	2.3	20.5	2.4	14.8	1.7	14.4	2.8	17.8	1.8	16.4	2.2	20.1	2.4	-1.5	0.4	-1.5	0.5	-4.2	0.7	-4.6	0.8	0.2	0.7	0	0.4	2.2	0.5	1.3	0.4	0.5
WF357293_A	17818	FG	SplN1	maroon	active river channel	Poor	Small southern section, and oblique northern section	south up	231	80	41.8	24.1	99.5	37.1	13.7	4.4	14.8	2.6	7.2	2	1.2	2.9	0	0	-23.3	15.5	-15.2	10.2	0.8	10.3	0	0	1	0.6	3.8	0.6	5.5	1.1	10.6	1.1	0	0	-0.7	4.4	-0.4	2.2	8.2	2.7	0
			MF branch
WF357294_A	17808	FG	MF1	maroon	small channel - road crossed	Poor		north up	231	80	25.5	21.9	35.3	24.7	3.3	1.4	7.3	1.9	-3.3	3.7	-9.3	5.4	0	0	-0.3	1.7	2.4	1.3	1.6	2	0	0	-1.9	0.7	-2.2	0.8	-0.4	1.3	4.6	2	0	0	-1.3	0.7	-0.7	0.8	-0.5	0.9	0
Total on FG segment: 33 markers, 51 series of measures-->459 lateral offsets measures and 459 vertical offset measures, of which 238 lateral and 238 vertical relevant offset measures are considered in analysis
WF356527_SHORT_A	16997	H	Sec1	bright green	small channel	moderate	Secondary tenuous fault	south up	233	80	46.5	30.6	81	52.5	11.1	0.9	8.3	3.9	9.7	1.3	11.3	3	0	0	3.2	1	4.5	1.8	3.4	0.9	-1.9	1.1	0.5	1.2	0.2	2.1	-0.1	1.5	-0.6	2.2	0	0	-0.1	1.1	-0.5	1.3	-1.1	1.2	-1.7
WF356527_LONG_A									233	80	58.8	50.7	82.9	66.1	10.2	0.9	32	3.2	11.7	2	0.4	1.9	0	0	10	1.1	10.8	1.5	15.7	2.4	0	0	0.3	1.2	-3.4	0.9	0.1	1.4	4.1	1.5	0	0	0	1.3	0.2	1.4	0.8	1.5	0
WF356544_SHORT_A	17062	H	Sec1	purple	river channel (northern branch of fault)	Moderate	Secondary tenuous fault	south up	235	80	68.2	35.8	75.3	20.5	6.8	4.2	34.6	11.6	26.4	9.6	-195.7	>>	0	0	67.4	57.8	-1.7	>>	-342.4	>>	0	0	0.8	0.8	-11.6	3.9	-4.9	2.8	86.9	>>	0	0	15.7	14.2	1.7	>>	-84.3	>>	0
WF356544_LONG_A									235	80	128.9	106.3	119	128.3	4.2	2.4	5.1	2.2	6.8	2	5.7	1.9	24.3	2.2	-6.7	2.2	5.1	2.8	-15.8	1.9	27.1	0.4	0.8	0.2	2	0.2	2.3	0.2	3.8	0.2	17.6	1.1	-0.7	0.2	2.6	0.3	-2.1	0.2	1.3
WF356563_SHORT_A	17090	H	MF2	purple	small channel	Moderate		south up	235	80	83.3	30.9	70.2	35.7	10	1	-17.4	4.1	5.1	1	19.2	3.6	0	0	-267.8	>>	-6.4	1.2	-74.6	15.3	0	0	-1	0.4	11.5	1.8	2.7	1.1	-2	2	0	0	-66	>>	-3	0.5	-20.3	3	0
WF356563_LONG_A			Secondary tip MF fault here						235	80	81.9	31.3	76	93.2	11	0.9	-17.8	>>	5.5	1	32.1	4.4	0	0	-5.6	2.8	-1.6	1.3	-77.7	35.7	0	0	0.1	0.5	13.3	>>	2.8	1.1	-7.7	2.5	0	0	-3.1	1	-2.2	0.7	-22.6	9	0
WF356781_A	17384	H	MF2	red	ancient small beheaded channel	Moderate		south up	216	80	27.1	38.6	52	31.6	15.2	3	18.5	2.7	23.8	1.2	21.8	2.2	0	0	3.9	7.1	-5.1	6.2	8.6	5	-2.2	0.8	0.2	0.3	0.4	0.4	0.1	0.4	0.2	0.4	0	0	0.3	0.4	0.4	0.4	0.5	0.4	1
WF356909_MIN_SHORT_A	17474	H	MF2	yellow-solid line	major active river (active beds either sides)	Moderate		south up	217	80	61.7	37.8	29.8	29.8	60.1	1.5	41.8	1	49.3	1.9	48.8	1.7	57.8	2.8	58.5	3.5	63.7	1.4	65.4	2.2	87.6	2.8	-2.1	0.5	0.1	1.1	-2.9	1.4	-2.7	1.5	-4.4	3.3	-2.2	1.4	-0.4	0.6	2.1	1.1	8.2
WF356909_MIN_LONG_A									217	80	159.2	164.2	38.8	38.8	48.5	4.9	25.4	3.9	30.3	5	33	5.2	40	1.7	56.7	4.6	61.4	4.4	63.3	4.8	79	4.9	-1.5	0.4	7.3	0.4	7.7	0.5	7.8	0.6	8.4	0.4	2.5	0.4	2	0.4	3.5	0.4	6.6
WF356909_MAX_LONG_A	17590	H	MF2	yellow-dotted & solid lines in north & south	ancient, abandoned bed of major river, still active in south	Poor	eroded trace in north	south up	236	80	173.1	182.1	187	298.5	153.8	0.6	124.8	1	121.1	1.4	125.8	1.2	0	0	162.8	0.5	165	0.4	159.6	0.5	180.2	0.4	-5.1	0.2	5.1	0.3	8.3	0.3	7.1	0.3	0	0	-2.7	0.2	-1.6	0.3	-2.6	0.3	2.4
WF356909_MAX_SHORT_Riser_A	17621	H	MF2	pink	west-facing major abandoned riser of major river	Poor	for eroded marker	south up	236	80	138.3	128.3	147.2	122.4	0	0	240.2	3.7	200.2	3.6	207.7	1.9	139.7	2.6	0	0	0	0	0	0	0	0	0	0	-12.5	0.9	0.2	0.9	-1	0.4	37.1	1.5	0	0	0	0	0	0	0
WF356850_LONG_A	17376	H	SplS1	yellow	deflected active riverbed, meandering greatly	Poor	Greatly meandering river	south up locally?	224	80	151.5	131.3	168	145.5	18.2	1.1	2.7	2.4	0.2	2.1	0.1	2	13.4	0.9	20.7	1.4	25	0.7	20.1	0.9	23.2	1.9	0.7	0.2	4.8	0.7	4.9	0.6	5.7	0.7	0.5	0.6	-0.2	0.1	0.6	0.2	0	0.2	2.5
WF357103_SHORT_A	17688	H	SplS1	orange	east-facing abandoned terrace riser	Poor	eroded marker	north up, normal cpt	231	80	83.8	51.3	87.8	98.7	0	0	0	0	0	0	0	0	0	0	3.7	3.2	19	2	10.9	3.6	0	0	0	0	0	0	0	0	0	0	0	0	-3.5	1	2.7	0.4	0	1.1	0
WF357103_LONG_A									232	80	100.7	73.7	99.9	132.4	0	0	0	0	0	0	0	0	0	0	18.8	1.6	22.1	0.6	14.4	1.4	0	0	0	0	0	0	0	0	0	0	0	0	-0.9	0.2	1.3	0.4	-2.8	0.3	0
WF357087_SHORT_A	17756	H	MF2	green	river channel-risers are anthropized	Poor	Risers are anthropized south of the fault	south up	233	80	70.3	57.7	33.7	37.7	23.5	1.1	23	2	21	2.3	19.1	1.9	0	0	43.3	1.8	49.7	2.3	40.3	1.3	0	0	1.3	0.8	1.9	0.7	4	0.6	4.2	0.8	0	0	6.4	0.6	9.3	1.2	7.5	0.6	0
WF357087_LONG_A									233	80	59.5	72.9	68.9	148.7	19.8	0.7	2.9	0.9	2.8	0.9	4.8	0.8	0.8	1.3	36.2	1.8	43.9	0.9	44.4	1.2	0	0	11	1.5	14.5	1.4	15.6	1.4	14.6	1.5	18.2	1.9	14.2	1.3	17.5	1.5	18.6	1.4	0
WF357163_SHORT_A	17746	H	SplS1	green	active river channel	Poor	ongoing river deflection	antithetic fault zone, thus difficult to derive sense of slip	226	80	74.8	36	52.9	52.9	30.9	1.8	19.7	2.4	24.5	1.9	33	1.7	0	0	36.4	1.8	43.3	3.4	33.9	1.9	0	0	-1.1	0.6	4	0.9	-3.2	1	-7.5	1.3	0	0	0.1	0.9	2.4	0.9	-0.9	0.7	0
WF357163_LONG_A									225	80	104.6	65.8	91.7	75.6	25.6	1.3	18.8	1.3	20.9	1.1	18.4	1.4	0	0	23.6	1.5	32	2.4	30.7	1.3	0	0	-0.3	0.4	2.3	0.4	-0.3	0.4	1.6	0.3	0	0	-0.5	0.3	3.2	0.3	3.4	0.4	0
WF357126_A	17825	H	MF2	yellow & green	abandoned beheaded channel and active path-risers are anthropized	Poor	Risers south of fault are anthropized	south up	238	80	64.8	155.5	32.1	55.6	46.5	0.6	34	1.5	37.2	1.9	41.6	2.2	40.6	1	63.9	0.5	66.8	0.5	63.2	0.5	70.9	0.7	0.7	0.9	2.2	0.9	3.1	0.8	2.2	0.8	0.1	1.2	4.4	0.8	3.8	0.9	5	0.8	4.4
WF357196-Max_A	17908	H	MF2	maroon	beheaded river channel	Poor	Clear offset but deflected, curved trace in north (yet measure outside deflection zone)	south up	237	80	81.1	132.2	73.4	73.4	74.8	2.2	73.3	2.2	71.3	2.1	71.3	2.2	64.8	2	56.5	1.2	66.3	1.6	68.7	1.8	71.5	2.8	17.2	1.9	18.2	2	18.1	1.9	19	1.9	20.2	2.1	14.3	1.6	18.5	1.7	19	1.9	19.2
WF357292_SHORT_A	17924	H	SplS1	maroon	active river channel	Poor	Oblique marker sections	north up?	227	80	123.6	58	62.9	58.5	6.7	5.8	1	6.2	3.6	5.8	3.9	5.7	0	0	-4.6	11.2	13.4	6.7	0.5	8.1	0	0	-1.4	0.3	1	0.8	0	0.8	-1.3	0.6	0	0	-7.4	2.4	0.7	0.7	-7.4	1	0
WF357292_LONG_A									227	80	196.9	81.5	73.9	104.5	9.5	6.2	7.5	5.8	10.4	5	9.2	5.2	0	0	14.5	7.4	19.3	6.9	16.9	7.2	33.1	6.7	-0.8	0.2	-1.1	0.4	-3	0.2	-2	0.2	0	0	1.8	0.3	3.7	0.2	2.1	0.3	5.3
WF357222_MIN_SHORT_A	17944	H	MF2	cyan & maroon	beheaded abandoned channel in north and active bed in south (minimum lateral offset)	Poor	tenuous abandoned river bed in north	south up	231	80	56.2	61.1	23.5	25.1	60.8	2.1	67.3	1.6	59.4	3.8	54	3.2	0	0	59.7	2	59	2	60.1	2.3	0	0	0.1	0.5	0.5	0.7	1.4	0.8	3.7	0.6	0	0	0.9	0.7	1.6	1	2.5	0.7	0
WF357222_MIN_LONG_A									231	80	70.4	137	24.6	25.1	59	2.2	57.1	2.9	54.3	3	53.7	3	0	0	63.5	2.3	66.6	2.6	64.1	2.7	75.3	1.9	0.2	0.4	1.2	0.6	3	0.6	3.2	0.6	0	0	2.7	0.4	5	0.5	4.5	0.4	8.2
WF357222_MAX_SHORT_A	17944	H	MF2	cyan & maroon	beheaded abandoned channel in north and active bed in south (largest lateral offset)	Poor	tenuous abandoned river bed in north	south up	231	80	63.9	64.4	53.5	32.2	72.5	3.1	48.8	6.6	76.9	3.9	56.1	5.1	0	0	42	5.2	86.2	2	53	4.4	93.7	2.3	0.6	0.8	3.5	1.3	3.1	1	5.2	0.9	0	0	-0.3	0.9	4.8	1.4	0.8	1	11.5
WF357222_MAX_LONG_A									231	80	77.5	138.6	78.6	96.1	75.2	2.7	97.3	1.9	90.2	2	93.9	1.8	83.1	2.5	75.2	2.2	76.1	2.4	79.6	2.2	0	0	3.3	0.6	3.8	0.7	5.2	0.7	5.3	0.7	8.4	1.3	7.9	0.8	9.2	0.8	10.3	0.9	0
WF357301_SHORT_A	18032	H	MF2	dark blue & maroon	beheaded abandoned channel in north	Poor	Large cumulative lateral offset thus uncertain correlation	south up	235	80	65.6	61.3	64	31.2	155.5	4.6	160.3	6	157.8	6	154.1	5.7	0	0	147.1	7.2	156.8	4.9	156.9	5.2	0	0	-5.2	0.4	-7	0.5	-4.7	0.5	-2.5	0.4	0	0	-4.5	0.4	-1.8	0.4	-0.9	0.5	0
WF357301_LONG_A									235	80	81	136.8	90.3	88.1	156.4	3.9	157.2	4.3	154.5	4.4	157.8	3.9	0	0	157.4	3.6	166.8	3.4	161.6	3.6	0	0	-4	0.2	-4.5	0.4	-2.9	0.3	-3.4	0.3	0	0	-3.4	0.3	-0.1	0.2	-1.4	0.3	0
WF357394_SHORT_A	18158	H	MF2	yellow & maroon	beheaded abandoned channel in north	Poor	Large cumulative lateral offset thus uncertain correlation	north up globally?	236	80	62.9	59.6	31.7	36.1	263.9	1.9	262.1	2.3	262.8	2.6	263	1.8	258.4	3.8	264.1	2.1	266.7	2.1	268	2.1	0	0	-4.5	0.6	-4.4	0.7	-4.2	0.7	-2.7	0.5	-3	0.9	-3.5	0.6	-2.3	0.4	-1.5	0.3	0
WF357394_LONG_A									236	80	86.4	136.8	33.9	49.8	266.6	1	265	1	263	1.1	265.7	1.1	255.8	2.3	269.7	1.3	272.3	1.5	268.9	1.6	263.2	2.3	-4.1	0.5	-3.7	0.5	-3.1	0.5	-4.8	0.4	-2.6	0.7	-2.5	0.4	-0.9	0.3	-2.6	0.3	-1.4
WF357424_SHORT_A	18184	H	MF2	bright green & maroon	similarly incised riverbed, possibly the original source	Poor	Large cumulative lateral offset thus uncertain correlation	north up overall	236	80	64.6	61.8	43.2	49.8	302.8	1.3	303.4	1.7	302.4	1.3	300.3	1.1	296.8	3.1	302.6	0.9	305	0.7	307.7	1.7	0	0	4.2	0.3	2.2	0.6	-0.1	0.2	0.3	0.3	-2.5	0.6	3.3	0.6	3.9	0.9	5.1	0.4	0
WF357424_LONG_A									236	80	78.8	135.7	52	96.3	300.9	1.5	298.3	1.5	297.7	1.5	297.8	1.5	297.5	1.9	301.9	1.6	304.2	1.7	301	1.7	301.1	1.8	4.9	0.3	2.3	0.4	1.1	0.3	1	0.4	-2.6	0.7	3	0.4	2.7	0.3	-0.4	0.4	-1
WF357651_SHORT_A	18496	H	MF	dark blue	active deflected river channel	Moderate	oblique sections	north up	226	80	50.9	34.9	55.3	50.2	30.3	1.9	30.9	2.8	32.4	3.1	32.3	2.7	22.5	2.2	36.5	2.1	37.2	0.7	38.5	1.1	31.1	1.3	-4.8	0.3	-1.6	0.7	-0.6	0.8	-0.4	0.9	4.7	1	-0.3	0.4	0.5	0.9	1.7	1	7.1
WF357651_LONG_A									226	80	49.1	35.7	45.5	110.6	30.2	2.4	27.5	3.1	31.1	3.2	32.5	2.3	23.4	2.9	37.2	1.2	39.5	0.7	32	2.2	34.5	0.7	-4.5	0.3	0.5	0.8	-0.3	0.9	-3	0.4	4.2	1.1	-1	0.6	2.2	1.1	-0.2	0.5	8
WF357651_MAX_A	18496	H	MF	dark blue	active deflected river channel	Poor	for it is not certain that it represesents the max lateral offset		226	80	36.4	23.3	54.2	44	33.5	2.3	33.6	3.5	41.1	2.7	35.4	4.1	0	0	37.9	2.9	37.7	1.9	38.5	2.2	26.5	1.5	-5.8	0.7	-0.8	1.3	-5.3	0.8	0.8	2.2	0	0	-0.5	1	3.9	1.7	5.8	2.6	10.8
						Ignored
WF357647_A	18460	H	MF-echelonS	dark blue	active river channel	Poor	Clear offset but very small marker sections	sense of slip?	237	80	28.1	8.5	34.2	15.2	2.9	5.1	-17.8	>>	4.1	>>	0	0	6.3	4.9	16.9	>>	4	3.5	26.6	>>	3	9.7	0.9	1.3	10.4	793.9	-1.2	>>	0	0	-0.1	1.6	5.9	237.5	-0.6	1.6	8.9	44.5	-2.2
WF357606_A	18409	H	MF-echelonS	bright green	very small incision	Poor		north up	237	80	19	7.9	26.3	19.6	31.7	4.7	0	0	22.6	>>	24.6	38.8	31.1	>>	25.6	61	28	2.3	151.8	>>	0	0	8.9	3.5	0	0	7	67.5	7	15.5	4.9	>>	5.5	23.3	7.1	1.5	49.8	5717.6	0
Yellow due east (on MF) not possible	18572	H	MF	yellow	not possible to capture with the code
WF357743_A	18624	H	MF	cyan	active river channel	Moderate	Ongoing deflection	north up	225	80	33.5	35.7	47.3	33.1	7.1	1	9.5	1.9	8.3	2	5.4	2.2	4.8	1.1	13.4	1.4	8.7	1.3	7.3	1.2	6.7	1.1	0.6	0.7	0	1	-0.6	1.2	1.6	1.2	-3.3	0.9	3	1.2	-1	0.9	-3.2	0.8	-6.7
WF357795_MIN_A	18693	H	MF	brown	small active river channel (minimum lateral offset)	Poor	small lateral offset displacing prior large deflection	north up	231	80	51.7	14.2	60.4	17.1	4.2	1.9	-1.7	2.7	-1	2.5	0.5	2.7	0	0	3.2	46.8	-11	8.2	-43.1	51	3.8	4.9	-1.2	0.7	1.6	1.8	1.5	1.4	0	2.9	0	0	1.9	29.5	-6.9	3.4	-25.3	24.6	-1.8
WF357951_MIN_A	18901	H	MF	orange	western channel riser	Poor	offset of highest steepest section in north (ancient abandoned riser)	north up	228	80	15.3	23	25.3	22.6	0	0	0	0	0	0	0	0	0	0	1.6	4.8	6.1	3.1	2.8	4.3	10.5	2.8	0	0	0	0	0	0	0	0	0	0	-10.5	1.8	-7.8	1.4	-10	2.1	-8
							Small section in south
WF357951_MAX_SHORT_A	18901	H	MF	orange	western channel riser	Poor	offset of lowest steepest section in north (renewed riser)	north up	234	80	23.2	18.5	32.9	21.2	0	0	0	0	0	0	0	0	0	0	-6.8	11.2	21	1.9	17.5	4.3	0	0	0	0	0	0	0	0	0	0	0	0	-2.7	1.5	8.8	1.3	7.5	2	0
WF357951_MAX-LONG_A							Small section in south		233	80	13.8	16.8	21.5	39.1	0	0	0	0	0	0	0	0	0	0	18.9	1.6	21.1	1.1	22.2	1.4	0	0	0	0	0	0	0	0	0	0	0	0	7.7	1.7	7.1	1.7	6.8	2.6	0
WF357929_A	18911	H	SecN	orange	small active riverbed	Poor	Small lateral offset	north up	231	80	28.8	23.2	23.5	14.1	2.7	1.3	0.3	1.4	3.3	1.4	7.7	28.3	0	0	2	3.2	1.6	1.6	3.3	>>	0	0	-1.3	0.8	0.6	1.2	-3	1.3	-7.6	>>	0	0	-2.1	1.4	-0.2	1.2	1.5	>>	0
WF357909_A	18964	H	SplN	orange	small active riverbed	Moderate		south up?	241	80	48.9	57.7	92	144.8	16.9	2.4	20.7	2.5	22	2.6	22	2.5	16.3	1.2	15.6	2	16.7	2.1	19.2	2	18.8	1.7	0.1	0.3	-1.3	0.3	-2.4	0.4	-2.8	0.4	-0.4	1	1.9	0.4	2.5	0.4	3.5	0.3	6.2
WF358087_SHORT_A	19164	H	SplN	Dark green	east-facing abandoned terrace riser	Moderate	abandoned eroded riser	south up?	246	80	70.9	61.6	48.9	47.1	78.5	1.1	75.7	0.7	76.2	0.9	77.3	0.7	72.3	0.7	75.4	5.6	71.4	4.9	77.1	4.9	82.6	1.3	3.1	0.4	3.6	0.5	3.5	0.5	3.2	0.4	3.8	0.5	6.4	1.4	2.8	0.9	7.1	1.4	-0.6
WF358087_LONG_A									246	80	137.3	143.1	60.7	65.6	66.3	2.2	63.3	2	64.1	1.5	63.6	1.4	59.1	1.4	69.3	3.9	69.2	3.8	65.2	3.3	108.9	4.1	1.9	0.2	2	0.3	2.2	0.2	2.2	0.2	2.5	0.3	2.7	0.3	2.2	0.3	-0.8	0.3	4.9
															"river" here is very base of riser
WF358266_SHORT_A	19280	H	MF	yellow	eastern-facing small recent terrace riser (curved in the south)	Poor	short tenuous marker	north up	238	80	45.3	26.5	32.3	22.1	9.3	2	0	0	15	3.6	0	0	0	0	9.1	4	4	4.5	5.2	4.7	6	4.3	0.2	0.6	0	0	0	0.7	0	0	0	0	0.1	0.6	-0.2	0.7	-0.1	0.9	0
WF358266_LONG_A									238	80	49	32.6	44.2	33	9.6	4.5	15.8	4.6	11	4.5	0	0	0	0	9.4	5.2	5.9	4.2	7.4	4.4	7.6	3.8	0.3	0.5	0.1	0.7	0.2	0.7	0	0	0	0	0.2	0.5	0.1	0.5	0.1	0.5	0
															"river" here is very base of riser
WF358287_A	19311	H	MF	light green	subtle incision	Poor	Subtle marker	north up	238	80	26.5	35.9	35.5	34.1	4	0.8	2	1.5	0.2	1.1	4.1	1	1.8	0.7	5.4	0.9	3.2	1.2	5.2	0.9	-0.6	1.1	0.1	0.3	0	0.4	-0.1	0.4	-0.5	0.4	-0.1	0.3	0.1	0.4	0.1	0.4	0.1	0.4	-0.2
WF358303_A	19329	H	MF	maroon	eastern-facing small recent terrace riser with small channel at base	Poor	Small yet clear offset marker	north up	237	80	25.8	38.2	21.1	49.8	9.2	1.1	5.8	1	2.7	1	6.3	1.1	2.1	1.1	9.2	1.2	6.9	0.8	8.1	1.3	4.5	0.7	0.1	0.5	0.1	0.5	0.3	0.5	0.2	0.5	0.4	0.5	-0.1	0.4	0.1	0.3	0.3	0.4	-0.1
WF358572_SHORT_A	19675	H	MF	Pink	deflected small stream	Poor	South section is small- Measure outside deflection	North up overall	247	80	26.4	18.9	31.3	48.4	37.8	1.6	46.4	2.5	46.5	1.9	38.1	5.3	0	0	47	5	40.6	2.6	24.1	3.9	39.7	2.9	-3.6	0.7	-5.2	0.8	-3.8	0.8	-3	1.7	0	0	-3.3	1	-3.6	0.9	-5	1.2	-4.9
WF358572_LONG_A									246	80	57.2	34.3	24.7	70.9	36.2	1.4	27.6	3.4	0	0	19.8	2.6	0	0	43.9	1.4	34.1	2.3	37.7	1.4	0	0	-3.6	0.5	-1.7	0.9	0	0	0.1	0.7	0	0	-3.6	0.7	-4.5	0.5	-4.6	0.7	0
WF358662_SHORT_A	19784	H	MF	Yellow	beheaded abandoned stream	Poor	Oblique marker and large offset	north up overall	244	80	77	54.6	98.2	76.2	39.2	6.7	114.8	6.7	71.2	3.4	67.3	8.8	0	0	53.8	5.3	56	6.3	55.3	5.2	48.7	3.7	-2.9	1.5	-27.4	1.9	-16.5	1.1	-13.6	2.1	0	0	-1.6	2.1	-1.1	1.6	-0.4	2.3	2.5
WF358662_LONG_A									244	80	81.4	52.8	148.8	190.6	82.6	2	65.8	2.5	70.3	1.6	50.6	5.4	93.8	6.4	86.2	3.6	94.5	3	85.3	2.2	86	2	-1.1	1.4	-1.4	0.6	-3.3	0.7	-0.6	0.4	-12	1	-2.4	1.6	-0.1	1.4	-1.8	1.6	-1.3
WF358813b_A	19938	H	MF	Cyan & dark blue	well-incised stream in north and part of abandoned bed in south	Poor	Oblique marker and very small section in south	north up overall	244	80	55.9	37.9	104.8	122.4	0	0	-467.2	>>	81	1	115	8.9	0	0	0	0	0	0	0	0	0	0	0	0	128.7	>>	-1.1	0.5	-5.3	1.7	0	0	0	0	0	0	0	0	0
WF358813a_SHORT_A	19938	H	MF	Cyan	well-incised still active deflected stream bed	Poor	Oblique marker and deflection still ongoing	north up overall	244	80	109.6	50.2	81	41.4	22.1	6.4	22.8	4.8	47.1	2.4	35.8	1.8	0	0	15.2	5.4	30.7	6.2	20	4.6	73	3.4	-0.2	0.5	-1.3	0.5	-10.1	0.8	-6.8	1.2	0	0	0.1	0.5	3.1	0.5	0.8	0.5	9.3
WF358813a_LONG_A									244	80	116.2	52.4	105.6	122.4	13	5.3	-24.2	10.8	-13.9	7.5	-15.8	6.5	0	0	8.1	7.2	16.5	6.3	7.4	6.4	20.7	6.1	-0.3	0.3	12	3.1	9.9	2.5	12.7	2.9	0	0	-0.6	0.5	-0.1	0.3	-1.6	0.4	0.5
Total on H segment: 34 markers, 56 series of measures--> 504 lateral offsets measures and 504 vertical offset measures, of which 250 lateral and 250 vertical relevant offset measures are considered in analysis
WF358286_A	19675	I	SplN	cyan	major active river	Poor	Large meandering river - total cumulative offset	north up	226	80	312.4	1024.5	157.3	408.5	280.5	2.4	247	2.3	233	2.5	239.9	2.4	174	2.4	291	2.7	288.9	2.6	291.5	2.5	378.9	1.9	-7.4	0.1	-0.8	0.1	1.8	0.1	1	0.1	10.5	0.3	-10.1	0.1	-11.3	0.1	-11.8	0.1	-11.3
			MF echelon
WF358347_A	19865	I	SplN	maroon	west-facing abandoned riser to major river	Poor	Abandoned eroded riser	south up locally, normal cpt	225	80	136.8	379.9	181.9	506.5	31.6	1.9	50.6	0.6	52.7	0.6	47	0.6	70.6	1.3	17.3	2.1	20.7	1.9	19.7	2.3	14.1	2.6	70.7	1.4	25.7	0.3	26.2	0.3	26.6	0.3	16.8	0.6	71.6	1.5	71.8	1.5	71.8	1.6	73
			MF echelon
WF358489_A	19793	I	SplS4	maroon	west-facing abandoned riser to major river	Poor	Abandoned eroded riser	north up	246	80	112.2	145.5	120.2	163.6	0	0	19.6	0.6	17.1	0.5	12.3	0.5	0	0	0	0	0	0	0	0	0	0	0	0	-3.2	1	-2.3	1	-0.8	1	0	0	0	0	0	0	0	0	0
WF358942_MIN_A	20282	I	SplS2	yellow	small incised active channel	Poor	Min lateral offset of still ongoing deflecting channel	north up locally	226	80	51.9	34.6	43.3	30.3	9.2	0.9	-10	7.7	7.4	3	-36.5	26.8	0	0	0.8	1.6	-4.8	3	10.8	1.2	0	0	-1.4	0.7	11.2	5.2	-0.4	2.5	30.1	21.8	0	0	-7.1	1.1	-12	1.2	-2.9	0.9	0
			MF tip
WF358942_MAX_A	20282	I	SplS2	yellow	small incised active channel	Poor	Max lateral offset outside of deflection zone	north up locally	226	80	56.7	85.1	48.6	54.8	18.3	0.5	6.2	1.9	5.3	2.9	4.6	0.9	1	2.4	13.7	0.7	13.1	0.6	19.8	1.3	0	0	-3.3	1.2	4.7	0.5	3.9	1.1	4.3	0.4	9.6	1.2	-5.4	1.3	-6.8	1.1	-2.9	1.5	0
			MF tip
WF359005_MIN_SHORT_A	20513	I	MF&SplS1	blue	active deflected river channel	Poor	Deflection is ongoing- Min recoverable offset of deflected section	north up	223	80	64.4	46.6	48.6	23.1	10	1.4	-9.4	2.7	3.5	1.3	-9.5	4.1	10.3	1.5	-32	5.8	-17.7	3.7	10.6	9.5	0	0	-1.4	0.7	7.9	1.5	3.7	1.4	11.3	3.3	8.6	3.1	-17.3	2.6	-13.6	1.8	3.5	5.9	0
WF359005_MAX_V1_A	20513	I	MF&SplS1	blue	active deflected river channel	Poor	Max recoverable offset of deflected section	north up	223	80	56.7	45.7	142.4	79.8	18.4	3.5	-20.2	2.2	1.2	1.4	-14.8	2.1	7.9	1.1	-7.3	4.5	-12.4	4.1	-27.1	14.5	0	0	-0.2	1.2	13.6	2.7	8	3.2	15	2.9	5.1	2.7	-11.1	1.6	-14.9	1.3	-18.6	5.8	0
WF359005_MAX_V2_A									223	80	55.8	45.7	105.3	68.3	19.1	3.8	5.5	2.7	7.4	1.8	6	1.9	0	0	15.2	5.4	30.5	2.8	-27.9	>>	0	0	-0.6	1.2	9.1	2.3	7.8	2.5	6.7	3.3	0	0	0.3	2.6	1.8	1.4	-21.7	>>	0
WF359048_A	20465	I	SplS2	blue	active deflected river channel	Moderate		north up	226	80	21.7	24.1	50.6	41.5	13.7	3.1	5.5	2	11.5	1.7	8.7	3	0	0	11.2	1.4	22.4	2.4	12.7	3.1	0	0	-0.2	0.5	-0.8	0.5	-4.7	0.6	-2.2	0.6	0	0	-0.4	0.5	3.3	0.6	-1.1	0.8	0
			MF tip
WF359030_MIN_SHORT_A	20602	I	MF	cyan and blue	primary offset bed of dark blue channel	Poor	Large deflection of the river that hampers determining precisely the lateral offset- here offset of the deflected section	north up	224	80	53.9	34.1	100.5	76	84.1	1.3	108.2	1.5	101.8	1.5	100.1	1.1	93	3.9	117.6	4	100.3	4.8	59.7	4.3	0	0	-5.1	0.5	-16.8	0.4	-12.8	1.1	-8.4	0.9	-14.8	1.1	9.4	0.8	2.4	2.3	-15.1	1.6	0
WF359030_MIN_LONG_A									224	80	64.4	72.1	91.9	65.4	87.8	1.1	98.9	1.3	98.1	1.3	97.4	1.1	94.9	2.6	114.9	1.9	90.7	1.4	74.1	2.7	99.6	1.8	-5.2	0.6	-12.4	0.5	-10.4	0.7	-8	0.7	-14	0.7	8.3	1.6	-1.5	0.6	-9.8	0.6	15.2
WF359157_A	20751	I	MF	purple	markedly incised active river channel	Poor	small offset	south up locally?	224	80	55.2	45.8	58.3	105.1	7.2	0.9	-3.3	4.4	0.3	3.5	0	3.6	0	0	4.8	1.6	5.3	0.9	12	1.3	0	0	2.3	1.2	9.3	1.8	6.8	1.1	8.6	1.3	0	0	3.4	0.8	4.4	0.4	8.5	1.2	0
WF359199_SHORT_A	20958	I	MF	yellow	East-facing abandoned western riser of major active river	Ignored, too uncertain	Eroded oblique marker	south up locally? Normal cpt	234	80	55.2	66.1	76	60.9	45.4	4.9	0	0	0	0	0	0	0	0	87.5	6.2	67.8	3.3	79.1	4	0	0	5.6	0.8	0	0	0	0	0	0	0	0	28.8	2.1	16.7	0.8	22.8	1.2	0
WF359199_LONG_A									232	80	58.3	75.5	99.9	110.3	0	0	0	0	0	0	0	0	0	0	60.8	1.8	60	1.9	61.5	1.9	0	0	0	0	0	0	0	0	0	0	0	0	15.3	0.7	14.2	0.6	15.4	0.7	0
WF359280_A	21023	I	MF	light green	West-facing, abandoned eastern riser to major active river (non-linear traces)	Poor	Eroded marker	south up locally	234	80	32.3	38.2	33.3	46.5	0	0	10.9	2.6	12.7	2.2	11.7	2.2	14.8	3.2	0	0	0	0	0	0	0	0	0	0	1.5	0.6	-0.5	0.6	0	1	-6.2	1.2	0	0	0	0	0	0	0
WF359238_SHORT_A	21006	I	MF	cyan	major active river bed (meandering)	Poor	Clear offset but meandering river - Actual western side anthropized thus not considered	north up overall	230	80	52.5	44.1	65.4	48.7	46	0.8	48.3	4.3	46.9	3.6	51.6	5.1	34	1.1	12	0.9	13.2	1.2	14.1	1.4	0	0	-0.5	0.3	-9.2	1.1	-10.2	1.1	-14.3	2	-11.3	0.5	-3	0.3	-2.8	0.4	-4.5	0.4	0
WF359238_LONG_A									230	80	60.1	167.4	108.8	117.2	50.6	2.4	64.4	3.2	65.7	3.3	63.2	3.5	58.2	2.2	57.1	2.4	61.3	2.4	56	2.2	77.4	6.3	-0.6	0.1	-7	0.4	-7.6	0.4	-8.7	0.5	-8.8	0.3	0.1	0.2	0.7	0.2	-1.3	0.2	10.9
WF359558_MIN_A	21348	I	MF+MFm	purple	deflected active river channel	Moderate	Smallest lateral offset of deflected river - oblique marker- two fault branches at site, see map	north up overall (but south up locally)	240	80	67.6	46.3	107.7	66.6	6.1	4.7	9.5	2	13.6	1.2	9.7	2.2	25	1.7	-39.4	5.9	-46.6	6.6	-39.9	6.1	1.7	4.1	-1.7	0.6	0	1.4	-0.6	2.2	-0.2	1.1	-5.3	1.1	-22.1	1.8	-22.3	2.2	-21.4	2.7	-20.1
WF359558_MED_A	21348	I	MF+MFm	purple	deflected active river channel	Moderate	Largest lateral offset of deflected river - two fault branches at site, see map	north up overall	242	80	66.6	61.9	107.7	56.7	73.7	1.1	82	2.1	73.1	2.4	61.9	2.6	73.1	2.2	27.2	7.4	22.7	7.7	34.5	9.7	0	0	-3.5	0.5	-5.4	1.3	3.5	1.3	12.9	1.3	4.1	0.7	-30.6	2.6	-31.1	2.9	-28.1	4	0
WF359558_MAX_A	21348	I	MF+MFm	purple	deflected active river channel	Poor	Outside deflection zone thus total cumulative slip - two fault branches at site, see map	north up	241	80	77.7	68.9	144.6	121.3	92.6	1.6	106.6	1.8	113.6	1.6	95.5	1.5	0	0	105.5	1.1	62.5	1.4	83.7	1.1	58.2	2.4	-4.4	0.5	-10.5	0.5	-10.2	0.4	3.3	0.5	0	0	-0.1	0.6	-19	0.9	-7.3	1	-10.2
						large offset
WF359771_SHORT_A	21569	I	MFm	orange	beheaded small channel - suttle incision in south and at some distance to fault	Poor	the two marker sections are at some distance	north up	242	80	66.8	58.2	59.8	47.6	7.6	1.4	11.8	1.7	5	2.4	10.2	2.8	0	0	-3.5	1.5	23	0.8	4.8	1.5	0	0	-1.6	1.2	-0.8	1.5	-3.8	1.3	-0.2	1.9	0	0	-7.1	1	-3.3	1	-8	0.8	0
WF359771_LONG_A									243	80	64.8	69.9	70.9	105.3	5	1.5	10.9	1.7	-25.1	3.2	-4.2	3	-3.3	2.1	27	1.9	31.3	2	17.1	1.4	0	0	-0.4	1.4	-1.2	1.5	-2.2	1.4	-2.8	1.5	-7.2	1.4	-0.7	1.4	-1	1.2	-2.8	1.4	0
WF359875_A	21743	I	MF	blue	small active river channel	Moderate		north up	240	80	46.8	31.7	47.4	30.2	8.5	2.7	15.2	3.5	10.3	1.9	13.4	3.3	0	0	8.1	2.9	2.1	3.3	3.8	3.3	0	0	0.4	0.6	-2.4	0.5	-0.3	0.4	0.3	0.5	0	0	2.7	0.7	-1.2	1	-0.5	1	0
WF359889_A	21723	I	SplS	blue	small active river channel	Moderate		south up locally?	245	80	33.3	21.9	39.5	29.1	17	1.7	0.8	3.6	14.5	1.4	0	0	0	0	-4.6	3.3	19.7	3.2	3.5	2.2	0	0	1.4	0.8	10.2	2.5	3.7	1.2	0	0	0	0	-5.1	1	5.4	2.3	3	2.2	0
			MF tip
WF359971_A	21859	I	MF	gold	small active deflected river channel	Moderate	Measure outside deflection	north up	232	80	41.8	37	41.8	42.8	23.9	0.9	20.8	1.4	24.8	0.8	20.9	0.9	0	0	29.5	2.7	30.8	2.4	27.5	1.9	0	0	-2.2	0.5	0.9	0.6	-2	0.5	0.5	0.7	0	0	2.4	1.6	3.6	1.5	1.3	1.2	0
Total on I segment: 16 markers, 25 series of measures--> 225 lateral offsets measures and 225 vertical offset measures, of which 101 lateral and 101 vertical relevant offset measures are considered in analysis
WF359953_A	21940	JK	Ech1	gold	small offset active channel	Poor	small offset on oblique marker	south up locally, normal cpt	231	80	38.9	33.4	37.1	30.3	8.2	0.9	5.7	1	5.7	1	5	1.3	0	0	11.1	1.2	18	1	9.9	1.2	22.5	1.5	0.1	0.4	0.1	0.6	0.3	0.7	1.5	0.7	0	0	2.6	0.7	6.6	0.7	1.9	0.6	2
WF360112_SHORT_A	22167	JK	SplS1	cyan	small offset river channel	Moderate	oblique marker	south up, normal cpt	248	80	53.1	63	68.7	81.7	17.8	3	20.5	2.9	21.9	2.7	22.5	3	25.4	2.5	24.9	2.7	25.7	2.8	25	2.9	0	0	0.9	0.3	-1.2	0.5	-1.1	0.8	-1	0.7	2.4	1.5	7.6	0.5	9.2	0.6	7.5	0.6	0
WF360112_LONG_A			MF tip						247	80	57.8	119.2	65	81.2	15.6	3.4	19.2	3.3	20.6	3.3	18.4	3.4	22.7	2.9	35.5	3	29	2.5	30.5	2.8	31.5	4.2	1.2	0.2	0.5	0.4	-0.1	0.5	-0.3	0.3	3.9	1.2	13.6	0.8	11.8	1	11.9	0.9	9.9
WF360089_A	22225	JK	SplSN	bright green	west-facing riser	Moderate	NW section is anthropized (road) and oblique	south up, normal cpt	224	80	45.9	65.3	93.6	75.7	14.6	0.9	37.6	0.8	51.1	1.4	44.1	1.4	49.2	1	5.5	0.6	2.9	0.7	9.9	0.6	7	1.7	5.9	0.6	2.1	0.7	-0.3	0.3	1.2	0.6	6.1	0.4	4.6	0.5	4.9	0.3	7.5	0.5	8.5
			MF, north branch												very base of riser
																	very base of riser
WF360163b_A	22325	JK	SplSN	dark green	small active offset channel	Moderate		south up	224	80	42	43.8	50.3	99.4	16.4	0.7	22.9	0.9	20.9	0.7	20.9	0.7	0	0	16.8	0.7	20.8	0.7	22.1	0.9	0	0	-0.3	0.5	0	0.7	2.6	0.5	3.6	0.4	0	0	3.8	0.6	5.5	0.4	7.3	0.4	0
			MF, north branch
WF360163_MIN_A	22291	JK	MF	dark green	small active offset channel	Moderate	Lateral offset of deflected channel	north up?	223	80	68.9	52.6	45.9	38.2	12.4	3.9	9.9	3.7	14.2	3.5	13.7	3.9	0	0	11.7	3.7	10.3	3.1	5.1	2.8	0	0	-0.6	1	0.9	0.8	0.1	0.7	0.6	0.9	0	0	0.6	0.6	-1.1	0.8	-4.3	1.2	0
					smallest offset
WF360163_MAX_SHORT_A	22291	JK	MF & SplS1	dark green	small active channel	Moderate	Total offset taking large deflection into account	north up?	223	80	64.2	31.1	63	39.5	62.8	2.2	105.1	10.9	57.7	1.9	51.8	2.2	88.4	4.7	51.2	4.1	64.4	2.9	29.9	5.4	0	0	-8.5	0.9	-14.3	2.7	3.2	1.7	4.5	1.4	7.5	2.2	-12.4	2.1	-0.8	1.1	-26.3	3.3	0
WF360163_MAX_LONG_A					largest offset				224	80	54.3	30.4	134.9	155.9	61.9	2.8	70.2	3.6	60.1	2.7	52.5	2.8	73.4	3.1	78.9	4.6	64.3	3.4	43.4	5.7	46.6	2.9	-6.8	0.9	-5.7	1	-0.7	1.1	3.8	1.3	12.6	2.1	8.8	2.4	-1.9	1.6	-15.4	3.7	-4.8
WF360496_MIN_A	22818	JK	MF	pink	meandering major active river channel	Poor	Eastern riser only	south up locally (push up)	225	80	52.6	26.7	48.8	37.4	25.7	1.5	12.2	7	9.2	2.6	-1.2	3.1	18.2	3	27.6	3	0	0	27.1	3.1	0	0	-1.7	0.9	2.8	2.6	3.6	0.8	11.2	1.3	5.2	0.7	-1.6	1.2	0	0	-1.6	1.3	0
WF360496_INTERM_A	22818	JK	MF	pink	meandering major active river channel	Poor	Lateral offset subsequent to deflection - curve shape of riverbed makes measure more difficult- southern section is small	north up overall	224	80	74.1	30.3	54.6	64	45.2	2.9	40.4	4.2	38.2	2.8	44.5	2.8	35.2	2.5	0	0	99.7	29.4	68.5	13.3	89.2	11.4	-2	0.4	-0.2	0.4	1.2	0.6	-0.3	0.5	3.2	1.3	0	0	12.4	16.6	-2.2	9.1	8.8
WF360496_MAX_A	22818	JK	MF	pink	meandering major active river channel	Poor	Total, largest lateral offset of riber across fault zone	north up	222	80	194.5	282	89.1	66.4	84.2	2.4	114.3	5	108.9	3.9	109	4.3	120.6	4.9	48.8	3.9	46.6	4.7	43.8	5.3	0	0	-5.1	0.2	-16.2	0.8	-12.9	0.3	-13.2	0.5	-18.4	0.9	-32.1	2.2	-36.4	2.8	-37.1	3.1	0
					maximum offset
WF360696_SHORT_A	23084	JK	MF-south branch	red	small active river channel	Poor	Road cutting the marker	south up locally	234	80	25.2	22	42.9	15.2	6.4	1.7	30.5	106.9	22.3	7.1	24.5	9.7	0	0	21.4	7.8	9.7	1.9	-3.3	4.8	-9.2	2.2	0.7	1.1	0.8	8.4	0.3	2.1	-1.5	2.3	0	0	6.8	2.2	3.4	0.9	2.3	1.3	1.7
WF360696_LONG_A									234	80	27	25.2	79.1	100.7	7.5	1.5	7.8	1	10.2	2.1	9.1	1.1	1.8	1.8	-8	3.3	0.9	1	-4	1.4	-18.4	1.5	2.1	1	3.6	1.1	2.8	1.1	3.9	1.1	4.8	1	0.3	0.8	1	1	-1.1	1	-4.7
WF360676_SHORT_A	23081	JK	MF-north branch	red	small active river channel	Poor	Small offset	south up locally	215	80	17.3	20.4	23.5	16.3	3.7	2	0	0	0	0	-0.1	4.7	0	0	0	0	2.2	1.3	7.6	2.4	0	0	0.4	0.6	0	0	0	0	1.1	0.7	0	0	0	0	1.2	0.6	5	1.6	0
WF360676_LONG_A									211	80	18	19.7	20.4	90	4.3	0.7	2.6	1	4.9	1	5.4	1.9	0	0	1.5	1	1.3	0.9	3.8	1.3	0	0	1.1	0.4	2.2	0.4	1	0.3	0.9	0.6	0	0	0.5	0.5	0.7	0.7	2.7	0.9	0
WF360757a_A	23172	JK	MF	light green & yellow	active river channel in north and abandoned section in south	Moderate	Clear offset marker but slightly ondulating	south up locally?	233	80	20.6	16.4	25.9	52.4	27.6	1.1	0	0	26.6	1.7	0	0	0	0	28.1	1.8	30.5	2.2	26.9	1.5	0	0	1.7	0.7	0	0	0.5	0.9	0	0	0	0	2.4	0.5	3	0.8	0.5	0.5	0
WF360757b_A	23172	JK	MF	light green	offset active river channel	Moderate		south up locally	232	80	37.4	46.7	38.9	70.3	5.4	0.8	2.2	0.6	6.7	0.8	7.8	0.8	7.7	0.6	4.3	0.7	9.4	1.2	10.3	1.5	10	1	2.2	0.6	1.8	0.4	0.2	0.4	-0.4	0.4	-2.1	0.3	0.6	0.6	1.3	0.4	1.1	0.3	-0.4
WF361263_A	23864	JK	MF	pink	eastern, west-facing river riser (abandoned in north) and bed at base	Poor	Eroded riser	north up	234	80	30.8	53.3	44.3	104.9	8	1.9	9.6	1.7	12.6	1.8	11	1.8	13.7	1.5	10.3	1.8	15.5	2.1	11.8	1.9	8.7	1.9	-0.6	0.3	-1.7	0.2	-1.7	0.2	-1.4	0.2	-1.2	0.2	-0.9	0.3	-0.2	0.4	-0.9	0.3	-1.2
WF361370_A	24013	JK	MF	yellow	abandoned and recaptured river channel-uncertain hypothesis	Poor	Uncertain correlation and southern section having variable features	north up	235	80	49.4	61	66.5	124.1	162.8	3.7	168.6	1.4	167.3	1.6	170.6	1	179	1.8	177	2.3	182	1.8	182.7	1.6	177.8	1.8	2.5	0.2	2	0.3	1.8	0.2	2	0.3	0.6	0.3	2.9	0.2	3.6	0.3	4.5	0.4	3.3
WF361946_SHORT_A	24827	JK	MF	orange	western, east-facing abandoned major riser of major active river	Moderate	The 3 cases combine to well constrain the total lateral offset	north up	231	80	131.4	91.8	176.9	122.1	98.3	1.8	94.7	1.1	96.1	1.1	98.3	1.1	113	1.2	62.6	2.5	49.1	2.7	61.4	2.3	75	2.4	-6.2	0.3	-6.5	0.3	-7.2	0.3	-6.8	0.3	-6	0.5	-12.4	0.2	-16.3	0.3	-13	0.2	-15.4
WF361946_LONG_A									231	80	187	176.9	226.6	209.7	72	2.8	74.8	2.6	73.9	2.6	75.8	2.6	80.5	2.3	76.7	2.7	70	2.4	80	2.6	78.1	2	-7.6	0.2	-7.9	0.2	-7.9	0.2	-8.1	0.2	-8.9	0.3	-11.9	0.2	-13.9	0.2	-11.9	0.2	-17.2
WF361946_LONGEST_A									230	80	488	473.4	560.8	648.2	105.8	1.2	103.4	1.3	101.6	1.3	97.6	1.3	82.5	1.5	89	1.7	86	1.8	90.4	1.7	77.7	2.2	-8.2	0.1	-8.4	0.1	-8.4	0.1	-8.3	0.1	-8	0.1	-14.2	0.1	-14.7	0.1	-14.5	0.1	-17.7
WF361997_SHORT_A	24853	JK	MF	cyan	small channel at base of major orange riser	Moderate	ondulating channel in south & oblique marker	north up	231	80	54.9	36.4	48.1	25.2	49.2	2.1	47.9	2.4	50	3.5	54.8	2.6	0	0	48.9	1.6	48.7	1.6	45.9	1.9	0	0	-2.8	0.5	-2.6	1	-4.5	0.5	-5.1	0.8	0	0	-3.7	0.5	-3.8	0.6	-4.4	0.7	0
WF361997_LONG_A									231	80	60.5	57.1	52.6	24.1	64.2	1	66.9	1.9	67.7	1.5	65.4	1.6	61.9	2	62.3	1.5	59.9	1.6	57.7	2.4	0	0	-2.9	0.5	-3.4	0.8	-4.6	0.5	-3.7	0.9	-4.3	1.1	-2.9	0.8	-3.9	0.5	-4.6	0.6	0
WF362073_SHORT_A	24961	JK	MF	light green	offset channel incising a terrace thread of the major active river	Good		north up	231	80	46.8	28.1	71.1	41.9	14.9	3	8.8	3.4	11.5	3.2	12.3	2.5	8.5	4.7	19.8	3.5	19.2	2.4	20.6	2.6	0	0	-3.1	0.6	-3.4	0.6	-3.1	0.6	-3.4	0.6	-4.7	0.6	-4	0.5	-3.4	0.5	-3.7	0.5	0
WF362073_LONG_A									230	80	94.3	64.3	95.8	71.1	1.5	2.6	3.7	2.9	2.5	2.7	3	2.9	1	2.4	2.7	3.6	8.7	3.5	7.7	3.4	14.7	3.5	-3.5	0.3	-4.6	0.3	-4.6	0.3	-4.5	0.3	-5.2	0.3	-4	0.3	-3.6	0.3	-3.7	0.3	-3.7
WF362113_MIN_A	25025	JK	MF	dark green	small channel incising a terrace thread of the major active river	Moderate	curved marker in south	north up	233	80	29.9	20.7	31	30.3	20.8	1.4	16.7	2	17.9	2	21.5	2.5	0	0	10.8	3.6	18.2	2.2	18.8	2.1	16.1	1.4	-2.9	0.4	-3.1	0.5	-3.6	0.4	-3.9	0.5	0	0	-3.9	0.6	-3.5	0.5	-3.4	0.5	-3.9
WF362113_MAX_A	25025	JK	MF	dark green	small channel incising a terrace thread of the major active river	Moderate	curved marker in south	north up	233	80	36.3	47	48.7	86.2	22.2	0.8	19.3	1	24.3	0.9	29.3	1.2	32.5	1.6	28.6	0.9	20.1	0.9	21.5	0.9	0	0	-4.8	0.4	-5.3	0.4	-5.9	0.4	-6.4	0.5	-7	0.8	-4.3	0.4	-5.4	0.4	-5.1	0.4	0
WF362222_A	25164	JK	MF1	pink	small, abandoned east-facing riser	Moderate	tenuous yet clear offset marker	north up	230	80	64.9	90.9	55.8	53.1	23.8	2.6	22.1	2.8	19.6	3.2	24	2.9	35.8	2.6	16.7	2.2	14.1	3.1	-1.3	2.5	26.7	3	-10	0.4	-9.8	0.4	-9.8	0.3	-9.9	0.4	-10.3	0.3	-10.4	0.4	-10.3	0.4	-10.6	0.4	-10.2
WF362263_A	25228	JK	MF1	blue	abandoned east-facing riser	Moderate		north up	232	80	32.5	70.2	27.2	35.7	49.6	3	54.6	3.2	55.6	3.3	53.8	3.3	53	4.8	53.7	2	49.6	1	44.2	1.1	53.7	1.1	-10.1	1.2	-9.9	1.4	-9.9	1.4	-9.9	1.4	-10	2	-10.4	0.5	-10.8	0.4	-11	0.5	-10.7
WF362288_A	25271	JK	MF2	dark green	abandoned east-facing riser	poor	small marker secrtion in south	north up	234	80	27.3	17.9	47.2	31.8	0	0	0	0	0	0	0	0	0	0	3.4	2	6.1	2	0	0	0	0	0	0	0	0	0	0	0	0	0	0	-0.1	0.5	0.2	0.4	0	0	0
WF362501_A	25541	JK	MF	orange	east-facing current riser of major active river	Poor	Small offset across current riser where erosion is ongoing; multiple notches in southern section	north up	229	80	53.4	93	55.9	75.4	7.8	1.4	0	0	0	0	0	0	0	0	-1.7	0.5	3.4	0.5	-0.6	0.5	-1.3	0.5	0.3	0.5	0	0	0	0	0	0	0	0	-0.9	0.2	-0.4	0.2	-1	0.2	-0.7
30-cm
WF362608	25691	JK	MF2	pink	very subtle and uncertain marker, likely anthropized	Ignored
30-cm
WF362634_SHORT_A	25731	JK	MF2	bright green	subtle, abandoned channel with dominant east-facing terrace riser or channel flank	Poor	Tenuous oblique marker & offset across a large fault zone	north up	234	80	24.2	21.4	49.5	38.2	27	3.7	36	5.5	45.4	5.1	38.5	4	34.4	1.8	37	5	14.5	3.1	15.9	3.2	-12	5.6	0	0.6	-0.2	0.6	-0.4	0.6	-0.2	0.6	0	0.6	0.4	0.8	-0.2	0.6	-0.2	0.6	-0.2
WF362634_LONG_A									234	80	29.1	27.1	77.9	48.3	28.9	2.9	38.1	3.3	42.3	3.2	39.2	2.8	40.6	2.3	37.3	2.3	20.2	3.5	25.6	2.6	-16.4	7	0.4	0.4	0.2	0.5	0	0.4	0.1	0.4	-0.1	0.5	0.6	0.5	0.2	0.4	0.3	0.4	-0.3
30-cm
WF362658_A	25721	JK	MF1	bright green	subtle, abandoned channel with dominant east-facing terrace riser or channel flank	Poor	Very tenuous marker	south up?	234	80	22.7	19.1	26	27.2	3.2	1.9	-1	4.2	4.1	1.1	6.1	63.5	0	0	-1.7	25.4	10.7	2.4	21.4	90.2	0	0	0	0.4	0.2	0.9	0	0.4	0.3	18.7	0	0	-0.1	0.9	0.4	0.3	0.9	3.2	0
WF362671_A	25774	JK	MF2	red	ancient stream channel? (subtle in topography)	Poor	Tenuous marker	north up	249	80	31.7	38.8	25.5	31.2	12.5	1.4	8.1	1	3	0.8	8.2	1.5	0	0	15.3	1.1	13	0.8	13.5	0.9	15.1	0.8	-0.6	0.3	-0.5	0.4	-0.4	0.4	-0.8	0.4	0	0	-0.6	0.5	-0.8	0.4	-0.9	0.4	-1
30-cm
WF362671_A		JK	MF2	red		Poor			232	80	26.4	38.6	19.4	30.4	5.7	0.6	9.2	0.7	7.2	0.6	9.3	0.5	5.3	1.2	6.1	0.8	6.1	0.7	5.5	0.6	11.2	1.1	-0.3	0.3	-0.7	0.2	-0.8	0.2	-0.8	0.2	-0.8	0.3	-0.2	0.4	-0.2	0.3	-0.1	0.3	0.1
WF362687_SHORT_A	25797	JK	MF2	pink	western-facing abandoned major riser of active river	Moderate	clear marker but small offset	north up	227	80	33.2	26.7	41.3	38.2	-8.9	1.2	2.6	0.7	4.1	0.7	5.1	0.9	7.1	2.5	5.8	4.3	0	0	1.3	4.7	0	0	-0.1	0.5	-0.8	0.4	-1.8	0.4	-2.5	0.4	-2.3	0.5	-0.3	1.4	0	0	-0.2	1.6	0
WF362687_LONG_A									231	80	36.7	32.5	57.7	74.9	-10.7	0.6	3.2	0.6	2.7	0.6	3.6	0.8	12.9	1.1	-7.2	0.7	-7.5	0.7	-8	0.7	0.2	0.7	-0.1	0.3	-1.2	0.3	-1.4	0.3	-1.9	0.3	-2.7	0.3	-0.3	0.3	-0.3	0.3	-0.3	0.3	-0.3
30-cm
WF362687_SHORT_A		JK	MF2	pink		Moderate	the marker is curving at the fault		226	80	24.5	17.9	26.2	27.8	-0.5	1.8	2.1	0.6	1.5	0.5	1.6	0.7	-7	1.7	-1.5	1.3	-1.8	1.6	-0.6	1.2	0	0	0	0.3	-0.9	0.4	-0.3	0.5	-0.4	0.3	-1.7	0.6	0	0.4	-0.1	0.4	-0.2	0.4	0
WF362687_LONG_A									226	80	21.7	35.3	31.3	46.7	-8.5	0.9	2.9	0.4	2.5	0.4	2	0.3	3.9	1.8	-11.1	0.8	-9.2	1	-10.4	0.9	-8.7	0.9	-0.1	0.2	-1.4	0.2	-0.9	0.3	-0.7	0.2	-3.2	0.4	-0.1	0.4	-0.2	0.4	-0.3	0.3	-0.9
WF362723_SHORT_A	25795	JK	MF1	pink	western-facing abandoned major riser of active river	Poor	small offset and marker bending at fault	north up, reverse compt	228	80	28.8	33.5	27.3	24.6	-2.4	1.4	3.6	0.9	1.5	0.7	3.8	1.2	0.4	0.6	1.3	2	-0.5	1	0	1	2.4	1.3	0	0.3	-0.6	0.4	-0.3	0.3	-1	0.5	-0.3	0.4	0	0.4	0	0.3	0.1	0.3	0
WF362723_LONG_A									228	80	28.8	74.4	26	39.4	1.6	0.5	0.5	0.5	1	0.5	2.8	0.6	-2.3	0.7	2.4	0.5	2.4	0.6	3.4	0.5	2.9	0.8	0.1	0.2	0	0.2	-0.8	0.2	-1.3	0.3	-1	0.3	0	0.2	0	0.3	-0.1	0.3	0
30-cm
WF362723_SHORT_A		JK	MF1	pink		Poor			230	80	25.4	35.6	21	21	2.7	0.6	2.9	0.4	2.4	0.4	2.5	0.5	0.4	0.7	0.9	0.8	0.7	0.6	-0.5	1.1	0.3	0.7	-0.1	0.2	-0.8	0.2	-0.6	0.2	-0.9	0.3	-0.5	0.3	-0.2	0.2	-0.3	0.2	-0.6	0.3	-0.6
WF362723_LONG_A									230	80	20.2	54.2	28.4	38.6	-4.1	0.6	2.7	0.3	2.4	0.3	2.7	0.3	-1.4	0.9	-6.7	0.8	-5.7	0.6	-5.9	0.6	-7.4	0.8	0.1	0.3	-0.8	0.2	-0.8	0.2	-1.1	0.2	-1.4	0.2	-0.3	0.3	-0.2	0.3	-0.2	0.3	-0.7
30-cm
WF362715_A	25816	JK	MF2	orange	western-facing small oblique terrace riser	Ignored	Small oblique marker	north up	227	80	27.2	8.2	23.1	7.6	0	0	-4.6	>>	5.7	39	8.6	50	0	0	0	0	0	0	0	0	0	0	0	0	0.8	>>	-0.4	4.2	-1.2	>>	0	0	0	0	0	0	0	0	0
WF362777_SHORT_A	25881	JK	MF1	bright green	east-facing smalll abandoned riser	Poor	eroded, rounded riser		232	80	21.9	35.4	22.9	34.7	0	0	0	0	0	0	0	0	0	0	18.1	2.1	12.7	2.2	18.5	1.9	21.3	1.3	0	0	0	0	0	0	0	0	0	0	-3.8	0.6	-4	0.4	-3.7	0.5	-4.1
WF362777_LONG_A									233	80	28.2	42.6	37.2	51.4	0	0	0	0	0	0	0	0	0	0	9.7	0.8	9.6	1.3	16	1.4	21.7	1	0	0	0	0	0	0	0	0	0	0	-4	0.3	-4.1	0.3	-3.9	0.3	-3.7
30-cm
WF362777_SHORT_A		JK	MF1	bright green		Poor			233	80	14.9	26.3	10.1	23.8	0	0	0	0	0	0	0	0	0	0	8	0.8	5.2	0.7	9.5	1.2	15	0.6	0	0	0	0	0	0	0	0	0	0	-4.2	0.3	-4.3	0.3	-4.2	0.3	-4
WF362777_LONG_A									233	80	24	35.4	10.4	23.8	0	0	0	0	0	0	0	0	0	0	12.4	1.4	1.2	0.9	11.7	1.5	19.1	0.7	0	0	0	0	0	0	0	0	0	0	-4.1	0.3	-4.3	0.3	-4.2	0.3	-4.1
WF362756_A		JK	MF2	bright green	east-facing smalll abandoned riser		impossible to measure		228	80	14.7	21.7	44.1	38.7	0	0	0	0	0	0	0	0	0	0	-5.5	5.2	-2.3	4.6	-3.1	4.4	-1.4	3.5	0	0	0	0	0	0	0	0	0	0	-0.6	0.4	-0.5	0.4	-0.5	0.4	-0.5
30-cm
WF362756_SHORT_A	25883	JK	MF2	bright green		Poor			225	80	14.1	21.7	34.6	22.5	0	0	0	0	0	0	0	0	0	0	12	3.1	9.2	1	10.9	3.1	0.5	2.6	0	0	0	0	0	0	0	0	0	0	-0.1	0.3	-0.3	0.3	-0.2	0.3	-0.7
WF362756_LONG_A									225	80	11.6	23.2	55.8	45.2	0	0	0	0	0	0	0	0	0	0	3.9	3.8	7.9	5.3	3.2	4.4	-0.3	4.5	0	0	0	0	0	0	0	0	0	0	-0.5	0.2	-0.4	0.2	-0.6	0.2	-0.7
							Prior measure by Rodgers & Little, 2006						Rodgers & Little, 2006		8.4	1																	-0.3	0.2	(actual: north down)
WF362776_SHORT_A	25924	JK	MF2	orange	abandoned west-facing major terrace riser	Good		north up	228	80	38.1	24.4	64.7	45.4	11.4	1.5	15.4	1.9	12.8	2.6	13.8	2.2	0	0	12.5	1.2	14	1	13.3	1.2	0	0	0.2	0.4	-0.7	0.4	-0.2	0.4	-0.5	0.4	0	0	0.2	0.4	0.2	0.4	0.2	0.4	0
WF362776_LONG_A									228	80	36.2	24.9	102.8	97.2	11.8	1.5	16.7	2.2	13.6	2.8	15.3	2.4	6.1	3.6	12.7	1.3	10.5	1.9	12.6	1.3	12	2	0.3	0.3	-0.5	0.3	0.1	0.4	-0.3	0.3	0.2	0.5	0.2	0.4	0.2	0.4	0.2	0.3	0.2
															"river" is here very base of riser
30-cm
WF362776_SHORT_A		JK	MF2	orange		Good			225	80	30.8	24.2	60	46.4	11.8	1.6	16.7	2.3	14.3	2.3	15.3	1.9	0	0	8	1.6	6.7	1.3	7.5	1.8	0	0	0.2	0.3	-0.7	0.3	-0.4	0.3	-0.6	0.3	0	0	0.2	0.4	0.2	0.4	0.2	0.4	0
WF362776_LONG_A									225	80	32.3	24.2	131.7	124.9	12.1	1.1	16.5	2.6	15.4	2.5	17.4	2.4	9.2	3.7	4.3	1.6	4.6	1.8	4.1	1.8	-6	2.7	0.4	0.2	-0.2	0.2	-0.1	0.2	-0.3	0.2	0.3	0.3	0.4	0.3	0.4	0.3	0.3	0.2	0
															"river" is here very base of riser
							Prior measure by Rodgers & Little, 2006						Rodgers & Little, 2006		17.2	2																	4.3	0.5	(actual: north up)
WF362805_A	25920	JK	MF1	orange	abandoned west-facing major terrace riser	Good		north up	233	80	32.7	45.7	33	22	19.3	2.3	12.8	1.8	13.7	1.4	13.8	1.6	0	0	21.9	1.9	20.1	1.5	20.1	1.4	0	0	-3.5	0.4	-3.5	0.4	-3.6	0.4	-3.4	0.4	0	0	-3.4	0.4	-3.4	0.5	-3.5	0.4	0
30-cm
WF362805_SHORT_A		JK	MF1	orange		Good			227	80	22.2	14.8	31.2	23.9	22.4	1.3	24.4	1.5	18.5	0.9	26	1.9	0	0	22.1	2.3	17.4	1.5	16.4	2.2	8.6	2.4	-3.3	0.4	-4.9	0.4	-4	0.5	-4.9	0.4	0	0	-3.4	0.6	-3.3	0.6	-3.4	0.5	-3.6
WF362805_LONG_A									227	80	24.7	42	27.2	24.2	18.1	1.2	20.1	2.6	14.9	1.5	18.3	2	10.7	1.5	17.6	1.5	15.7	1.2	15.1	1.4	0	0	-3.2	0.4	-4.4	0.3	-3.4	0.3	-4.1	0.3	-3.7	0.6	-3.3	0.4	-3.3	0.5	-3.3	0.5	0
Tauherenikau - Upper							Prior measure by Rodgers & Little, 2006						Rodgers & Little, 2006		8.4	1																	-0.5	0.2	(actual: north down)
WF362820_SHORT_A	25979	JK	MF2	yellow	abandoned offset stream bed	Good	curved trace in north	south up	226	80	32.4	34.4	40.8	34.4	12.3	1.5	11.3	1.9	10.7	2.5	12.3	3	7.6	1.4	14.6	1.2	13	0.9	16.8	1	10.9	0.8	0.7	0.4	0.9	0.4	0.9	0.4	0.8	0.4	1	0.4	0.8	0.4	0.7	0.4	0.9	0.4	0.8
30-cm
WF362820_SHORT_A		JK	MF2	yellow		Good			224	80	32.8	33.1	34.3	30.8	10.6	0.8	8.6	0.7	7.4	1.6	7.5	2.3	6	1.5	12	0.7	12.8	1.4	14.8	1.7	9	0.5	0.7	0.3	1	0.2	1	0.2	1.1	0.3	0.7	0.3	0.8	0.3	0.8	0.3	1	0.3	0.6
Tauherenikau - Lower							Prior measure by Rodgers & Little, 2006						Rodgers & Little, 2006		15.7	1.5																	3.5	1	(actual: north up)
WF362847_SHORT_A	25975	JK	MF1	yellow	abandoned offset stream bed	Good		north up	237	80	26.3	42.5	28	31.9	16.5	1.4	14.6	0.8	13.8	1	15.3	1.3	9.1	1.1	15.5	2.7	15.9	2.5	19.5	2.6	11.1	2.1	-4	0.4	-3.9	0.5	-3.8	0.4	-4	0.4	-3.8	0.5	-4	0.5	-3.9	0.4	-3.6	0.4	-4.2
WF362847_LONG_A									235	80	32.4	75.1	27.7	31.4	17.3	1.8	19.7	1.7	0	0	10.2	1.7	0	0	17.7	2.8	16.7	2.7	14.4	3.2	0	0	-4.1	0.5	-4.4	0.6	0	0	-3.7	0.5	0	0	-4.1	0.6	-4	0.5	-4.3	0.9	0
30-cm
WF362847_SHORT_A		JK	MF1	yellow		Good			237	80	32	31.9	29.4	39.8	16.9	1.1	15	1.2	15.4	0.5	10.9	0.7	12.1	0.8	17	1.6	17.3	1.3	20.1	0.9	17.8	1.1	-4	0.3	-4	0.2	-3.9	0.3	-3.7	0.2	-3.9	0.4	-3.9	0.3	-3.7	0.2	-3.6	0.2	-3.3
WF362847_LONG_A									236	80	30.5	76.2	31.2	37.9	15.3	1.6	16.4	2.2	15	0.7	11.5	1.2	0	0	18.6	1.1	14.4	1.2	14.3	0.6	0	0	-3.9	0.3	-4.5	0.3	-4.1	0.4	-3.9	0.3	0	0	-3.6	0.3	-4	0.2	-3.9	0.2	0
Tauherenikau - Upper							Prior measure by Rodgers & Little, 2006						Rodgers & Little, 2006		8.4	1																	-0.5	0.2	(actual: north down)
WF362838_SHORT_A	26008	JK	MF2	blue	abandoned east-facing terrace riser	Moderate		south up	225	80	18.1	43	22.9	30.5	10.8	1.3	0	0	16.4	205.1	9.4	0.8	9.5	0.9	9.2	1.2	11.1	0.9	14.5	0.9	13.8	1.8	0.6	0.4	0	0	-0.3	62.7	0.5	0.5	0.5	0.5	0.7	0.4	1	0.4	1.4	0.4	1.2
WF362838_LONG_A									225	80	15	39.9	25.7	66.6	11	1.9	0	0	0	0	0	0	0	0	11.4	1.5	13.3	1.2	10.4	1.4	10.2	1.3	0.4	0.5	0	0	0	0	0	0	0	0	0.6	0.4	0.9	0.4	0.6	0.4	0.7
30-cm
WF362838_SHORT_A		JK	MF2	blue		Moderate			225	80	14.4	25.1	13	16.3	8	1.9	0	0	0	0	0	0	0	0	9.4	1	7.4	0.7	1.6	1.9	0	0	0.4	0.4	0	0	0	0	0	0	0	0	0.5	0.3	0.4	0.3	0.1	0.4	0
WF362838_LONG_A									225	80	16.6	36.2	22.7	57.1	9.6	1.4	0	0	0	0	0	0	0	0	8.5	1.7	9.4	1.2	7.3	1.6	8.9	1.6	0.2	0.4	0	0	0	0	0	0	0	0	0.3	0.2	0.4	0.2	0.2	0.2	0.2
															"river" is here very base of riser
Tauherenikau - Lower							Prior measure by Rodgers & Little, 2006						Rodgers & Little, 2006		15	2																	3.5	1	(actual: north up)
WF362872_A	25998	JK	MF1	blue	abandoned east-facing terrace riser	Good			235	80	30	94.3	28	31.7	11.1	1.1	7.5	1.2	6.6	1.3	10.8	1.2	0	0	28.8	3.6	16.8	1.4	14	1.6	18.1	1.3	-3.6	0.6	-3.5	0.7	-3.4	0.7	-3.5	0.7	0	0	-3.4	0.5	-4.5	0.4	-4.5	0.4	-4.6
30-cm
WF362872_A		JK	MF1	blue		Good			232	80	21.1	25.2	20.1	27.1	0	0	0	0	0	0	0	0	0	0	-4.1	1.3	12.4	2	-0.1	2.3	0	0	0	0	0	0	0	0	0	0	0	0	-6.2	0.4	-4.8	0.4	-5.8	0.4	0
30-cm
WF362890_LONG_A	26018	JK	MF1	cyan	small offset channel at the base of major west-facing abandoned terrace riser	Poor	at boundary od dataset	north up	240	80	11.6	59.5	14.6	71.1	8.6	0.4	9	0.4	9	0.5	8.2	0.5	6.6	0.9	8.8	0.5	7.4	0.6	8.3	0.6	7	0.6	-3	0.2	-2.9	0.2	-3.2	0.1	-2.9	0.2	-5	0.4	-3.2	0.2	-3.5	0.1	-3.3	0.2	-4.2
WF362876_A	26053	JK	MF2	green	western-facing major abandoned terrace riser	Poor	curved trace in north	South up?	225	80	30.5	30.3	41.8	46.3	13.3	3	14.8	4.4	8	1.1	-5.4	3.3	14.5	1.2	0	0	0	0	0	0	0	0	-0.2	1.4	-1.1	2.3	3.7	0.6	11.4	1.8	0.2	0.6	0	0	0	0	0	0	0
															very base of riser
WF362907_SHORT_A	26036	JK	MF1	green	western-facing major abandoned terrace riser	Poor	the marker is partly anthropized	north up	238	80	44	51.8	38.8	47.3	15.7	1.1	2.6	0.8	9.1	0.6	9.1	1.8	0.8	0.7	0	0	0	0	0	0	0	0	-2.9	0.5	-1.4	0.6	-4.8	0.7	-3.8	0.4	-1.3	0.5	0	0	0	0	0	0	0
WF362907_LONG_A									239	80	40.3	112.2	47.6	44.5	14.4	0.5	4.5	1.2	9.5	0.5	6.1	1.5	2.9	0.5	9	1.5	8.4	1.3	9.2	0.9	11.2	2.2	-2.6	0.4	-2.8	0.4	-5.4	0.5	-3.2	0.3	-1.9	0.5	-2.7	0.5	-2.6	0.6	-3.4	0.5	-3.5
WF363141_A	26361	JK	MF	dark blue		Poor	small offset of small marker sections	north up	235	80	40.3	18.5	53.7	14.4	2.8	3	-13.3	>>	-0.9	6.5	11.3	7.8	0	0	1.7	10.9	2.2	3.8	16.3	3.4	-0.8	3	0	0.6	13.2	225.6	2	2.3	-8.9	6.3	0	0	-0.8	3.6	0.4	1.1	5.6	1.4	-1.2
WF363143_SHORT_A	26380	JK	MF2	cyan & dark blue	beheaded channel in north and active bed in south	Moderate		north up	231	80	42.2	20.6	17.6	17.4	17.2	1.6	14.2	>>	17.4	1.8	36.5	>>	0	0	31.8	6.6	28.6	5	17.3	3.1	0	0	-2.8	1	-2.8	>>	-3.2	2.3	-13.4	>>	0	0	-0.3	0.9	-1.5	0.5	-3.9	2	0
WF363143_LONG_A									231	80	38	39	16.4	17.4	15.1	2.6	13.5	2	10.1	2.9	14.1	1.4	0	0	21.4	1.4	19.1	0.9	17.6	1.4	0	0	-2.8	0.9	-0.5	0.8	0.5	0.7	-0.4	1	0	0	-0.7	0.6	-1.6	0.4	-1	0.4	0
WF363151_SHORT_A	26391	JK	MF2	medium blue & dark blue	beheaded channel in north and active bed in south	Moderate		north up	232	80	42.4	15.6	15.6	25.8	23.6	1.3	-5.5	>>	20.7	>>	6.9	8.4	0	0	40.6	4.7	36.5	4.6	42.6	6.7	0	0	-3.9	0.8	10.2	34.3	-2.6	>>	4.2	3.4	0	0	0.1	1.2	-0.1	1	1.8	1.5	0
WF363151_LONG_A									232	80	39	37.2	15.4	25.1	22.2	1.1	15.9	1.6	16.2	2.1	21.2	2	0	0	0	0	29.9	1.1	28.8	1.3	0	0	-3.6	0.7	-0.2	0.5	0.3	0.4	-0.9	0.6	0	0	0	0	-1.8	0.5	-1.3	0.6	0
WF363170_A	26419	JK	MF1 & MF2	maroon & dark blue (south section)	abandoned west-facing riser in north and active bed in south	Poor		north up	238	80	28.3	14.2	52.2	61.5	60.2	1.8	86.2	5.4	62.8	1.2	69.1	19.8	51	>>	66.8	4.1	63.1	1.3	0	0	59	6.6	-8.2	0.6	-9.1	0.8	-6.6	0.8	-5.7	7	-2.9	42.2	-4.4	2.4	-5.6	1.3	0	0	-3.3
WF363304_SHORT_A	26592	JK	SplN	pink	active riverbed	Moderate		south up locally? But north up overall	238	80	28.7	17.1	50	47.7	12.6	2.9	18.2	>>	13.7	4.7	16.5	3.7	0	0	7.2	>>	9.9	2.9	9.2	3	12.3	4.3	-1.2	0.5	-0.5	21.3	0.5	0.6	-0.2	1.2	0	0	-0.8	17.7	-0.6	0.6	-0.4	0.5	1.4
WF363304_LONG_A			MF ech						238	80	26.8	16	79.8	107.7	11.6	2.8	16.3	2.1	13.2	3.6	10.5	3.9	0	0	0	0	8.2	2.9	7.6	3.5	10.6	2.5	-0.2	0.6	-0.1	0.9	0	0.5	0.5	0.7	0	0	0	0	0.1	0.6	0.5	0.8	1.7
WF363278_A	26556	JK	SplN	pale yellow	small channel	Poor	Tenuous curved marker	south up locally	238	80	41.8	22	16.8	22.7	0	0	8.8	7.1	0.4	6.5	6.6	7.9	0	0	0	0	0	0	0	0	0	0	0	0	0.7	0.9	1.7	1	1.2	1.2	0	0	0	0	0	0	0	0	0
			MF ech
WF363311_MAX_A	26567	JK	MF	pink		Moderate		North up	236	80	25.8	46	29.9	16.1	89.9	2.1	85.8	2	75.1	18.5	77.1	6.2	0	0	88.8	1.8	86.3	1.6	89.7	2.8	89.3	2.3	-7	0.7	-7.5	0.8	-6.3	3.4	-8	1.1	0	0	-6.8	0.8	-7.2	0.7	-5.1	1.2	-7.2
WF363360_A	26663	JK	SplN	red	small offset river channel	Moderate		south up locally	243	80	22.7	22.4	41.4	30.9	16.7	1.2	18.6	1.2	15.3	0.9	15.6	1.1	0	0	4.6	2.2	1.6	9.7	43.9	9.7	-2.8	>>	0.2	1.3	0	1.7	0.6	1.4	1	1.5	0	0	0.6	0.7	0.1	1.2	3.5	1.3	0
			MF ech
WF363374_A	26645	JK	MF	red	beheaded river channel	Moderate		north up overall	237	80	24.7	21.8	20.4	17.9	35.7	6.5	37.5	6.8	40.4	3.3	34.2	6.6	0	0	42.7	5.1	39.7	5.9	0	0	0	0	-2.6	1	-2.7	0.8	-3	1.1	-1.9	0.8	0	0	-1.2	1	-1.3	1.3	0	0	0
WF363374b_A	26663	JK	MF	red	beheaded river channel	Moderate	Total lateral offset across both branches	south up locally (push up)	236	80	26	21.7	34	34.4	74.6	1.5	66.8	2	74.2	1.7	85.7	2.2	73.2	2.2	79.3	1.9	85.3	2.2	74.2	1.7	0	0	1	0.7	2.3	0.9	2.4	0.7	-0.1	0.8	5.1	1.2	2.8	0.8	3.6	1	1.8	0.6	0
WF363512_SHORT_A	26827	JK	MF	yellow	beheaded channels	Moderate		north up	235	80	36.2	30.4	35.8	30.8	93.5	4.3	97.4	4.2	90	5.8	87.8	5.3	0	0	95.4	4.7	93.5	4.3	92.1	4.1	90.3	4.8	-6.2	0.6	-7.6	0.5	-7	0.4	-6	0.8	0	0	-5.6	0.8	-7.2	0.7	-8.8	0.6	-10.7
WF363512_LONG_A									235	80	85.9	111.8	33.7	90.8	97	3.9	97.3	3.8	97	4	98.8	4	0	0	91.4	3.3	89.9	3.4	90.3	3.4	0	0	-4.3	0.6	-5.7	0.5	-7.4	0.4	-8.9	0.4	0	0	-6.7	0.4	-8	0.4	-8.6	0.4	0
WF363563_SHORT_A	26851	JK	MF	cyan	beheaded channels	Moderate		north up	234	80	20.1	36.9	60.4	51.8	10	3.3	7.4	2.6	16.5	3.1	16.8	3	15.3	4.3	13.6	3.6	6.4	3	6	3.1	5.5	2.1	-6.5	0.7	-7	0.7	-8.1	0.7	-8.7	0.7	-9.3	0.7	-6.1	0.6	-7.6	0.7	-7.9	0.7	-8.5
WF363563_LONG_A									234	80	22.4	54.8	61.9	53.7	10.7	3.2	13	3.1	16.3	3	18	2.9	17.5	4.1	10.4	3.1	9.1	3.2	8.1	3.3	8.1	2	-6.5	0.7	-6.9	0.6	-7.8	0.6	-9	0.6	-9.9	0.6	-7.1	0.6	-7.4	0.7	-8	0.6	-8.9
WF363679_SHORT_A	27103	JK	SplN	gold	small active deflected river channel	Moderate		north up	240	80	30.2	21.2	36.9	21.6	17.5	2.3	17.1	3	17	2.5	15.8	2.8	19.3	2.2	23.1	3.7	12.6	2.9	19.3	2.2	0	0	-2.8	0.6	-0.6	0.7	-1	0.6	0.9	0.7	1.2	0.6	1.2	1	-3.7	0.7	0.6	0.8	0
WF363679_LONG_A			MF Ech						240	80	33.9	38.4	36.9	22	14.7	1.6	10.8	2.7	19.4	1.8	16.2	2.3	12	1.2	5.2	4.9	11.1	2.6	10.4	9.1	0	0	-3	0.5	-0.2	0.6	-2.8	0.6	-1	0.7	-0.3	0.5	-6.4	1.5	-4.1	0.6	-3.7	3.6	0
WF363759_A	27154	JK	MF	cyan	Beheaded small channel	Poor	the 2 marker sections are at some distance	north up	232	80	33.7	67.2	22.8	32.5	4	0.9	-0.5	1.3	5.1	0.9	4.6	1	0	0	1.6	1.3	5	1	6.1	1	0	0	-1.8	0.6	-1.4	0.7	-1.9	0.7	-1.8	0.7	0	0	-2.4	0.6	-1.5	0.7	-0.9	0.8	0
WF363897_A	27345	JK	MF	violet	beheaded major riverbed	Moderate		south up locally?	227	80	29.7	73.9	55.4	56.5	29.3	0.5	32.4	0.9	20.6	2.3	26.2	2	29.7	1.9	32.2	0.5	28	0.6	30.7	0.5	22.4	0.5	2.1	0.2	1.5	0.4	3.8	0.9	3.8	1	0.9	0.9	1.8	0.2	1.2	0.2	0.5	0.3	-0.3
WF364418_A	28043	JK	MF	blue	beheaded river channel	Poor	tenuous trace in north (close to fault)	north up	237	80	24.8	26.4	23.6	21.6	77.3	4.3	79.8	4.4	77	3.5	74.5	2.4	75.9	1.9	78.9	4.4	76.8	5.1	80.3	4	82.9	2.8	-0.4	0.5	-0.4	0.5	-0.2	0.5	0.4	0.6	-0.1	0.7	-0.4	0.5	-0.5	0.6	-0.3	0.6	-0.4
WF364447MIN_A	28086	JK	MF	maroon	subtle river channel (oblique to the fault in the north)	Poor		south up locally	240	80	45.5	58.9	68.6	55.5	33.9	3.9	31.5	4	27.2	4.3	32.8	4.3	14.2	4.1	33.4	4	30.9	4.2	34.6	3.7	40.1	7.6	1.1	0.6	1.5	0.6	2	0.5	1.4	0.6	3.7	0.7	1.4	0.6	1.2	0.6	1.1	0.6	0.4
WF364447MAX_A	28095	JK	MF	maroon	riser to the east of maroon channel (oblique to the fault in the north)	Poor		north up overall	235	80	37.3	48.6	41.7	31.3	0	0	49	6	47.8	4.4	46.7	4.2	0	0	0	0	0	0	0	0	0	0	0	0	-4	0.6	-4.5	0.5	-4.3	0.4	0	0	0	0	0	0	0	0	0
Total on JK segment: 55 markers, 101 series of measures-->909 lateral offsets measures and 909 vertical offset measures, of which 399 lateral and 399 vertical relevant offset measures are considered in analysis
WF365028_A	29023	LM	MF	cyan		Poor	the two marker sections are at some distance and the south section might be partly anthropized	north up	231	80	47.1	75.5	60.4	129.3	51.2	0.9	48.8	0.9	48.8	0.9	45.9	0.9	48.1	0.8	50.4	1.2	53.6	0.9	46.1	1.2	53.1	1	-5.8	0.4	-6.4	0.4	-6.6	0.4	-6.5	0.4	-7.3	0.4	-6.4	0.4	-6.7	0.4	-6.7	0.4	-8.1
WF365259_SHORT_A	29319	LM	MF	purple	deflected, western, eastern-facing current terrace riser of major active river	Moderate		north up	234	80	150.5	154.4	145.3	133.7	33.6	1.5	26.2	1.4	32.1	0.8	36.2	0.9	33.3	1.4	25.5	1.2	27.1	1.1	25.1	1.4	25.7	1.7	0	0.3	0.4	0.3	0	0.3	-0.9	0.4	-0.1	0.4	-3.1	0.3	-2.8	0.2	-5.7	0.2	-5.4
WF365259_LONG_A									232	80	216.2	190.4	265.2	248.9	65.3	0.7	62.4	0.7	55.1	0.7	59.2	0.7	33.6	0.7	34.8	1.1	35.5	1.2	34.1	1.3	35.8	0.8	-0.6	0.3	0.3	0.2	0.9	0.2	1.6	0.2	3.1	0.2	-4.9	0.2	-4.9	0.3	-5.9	0.3	-7.2
WF365509_A	29634	LM	MF	yellow	ancient western-facing terrace riser (very subtle in north)	Poor	clear offset marker buth with short north section	north up	230	80	42.1	52.3	28.8	29.8	0	0	-2.5	7.5	9.3	1.5	-1	7.5	11.2	1	0	0	0	0	0	0	0	0	0	0	0.1	0.4	-0.3	0.4	0	0.4	-0.4	0.3	0	0	0	0	0	0	0
WF365549_A	29682	LM	MF	bright green	subtle incision	Moderate		north up	232	80	20.1	45.8	22.5	44.6	21.1	0.8	19	1	18.1	0.9	20.3	0.8	0	0	22.1	1.1	17.4	1.1	18.8	1.1	0	0	-0.5	0.3	-0.6	0.4	-0.6	0.3	-0.7	0.4	0	0	-0.5	0.4	-0.4	0.4	-0.5	0.4	0
WF365571_A	29706	LM	MF	dark & bright green	subtle incision	Poor	small incision in north	north up	232	80	13.9	32.3	28.5	33.5	52.1	1.6	53.3	1.6	48.5	2.3	49.4	2.3	50.2	2.5	50.7	2.5	48.9	2.8	49.1	1.5	0	0	-0.5	0.4	-0.6	0.4	-0.3	0.3	-0.3	0.3	-0.3	0.6	-0.6	0.7	-0.7	0.9	-0.8	0.6	0
							prior measure by Carne et al., 2011								12.4 ± 0.8																		1.3 ± 0.02
WF365650b_A	29825	LM	MF	pink	ancient stream channel (subtle in topography)	Moderate		north up	231	80	35.1	28	44.2	53.6	7.3	2	11.5	2.2	14.2	2	11.6	2.8	17.4	1.9	13.1	2.3	12.4	1.4	14.4	1.4	12.3	1.1	-0.8	0.3	-1.2	0.3	-1.6	0.3	-1.6	0.3	-1.9	0.3	-0.6	0.3	-0.6	0.3	-0.5	0.3	-0.7
WF365650a_A	29825	LM	MF	pink & red	ancient small channel (well-incised)	Moderate		north up	232	80	37.8	31	29.8	45.8	28.1	1.3	23.6	3.6	30.3	2	29.9	2.1	0	0	29.4	2.4	32.3	2.9	36.3	1.1	34	2.2	-0.7	0.4	-1.1	0.5	-1.4	0.4	-1.2	0.5	0	0	-0.6	0.4	-0.5	0.4	-0.6	0.4	-0.6
							prior measure by Carne et al., 2011								22.1 ±1.5																		2.67 ± 0.05
WF365779_SHORT_A	30005	LM	MF	blue	western-facing terrace riser (homogeneous trace across fault)	Good		north up	232	80	60.1	38.6	52.7	37.4	23.1	2	35.7	1.3	34.8	1.3	38.5	1.6	18	1.4	32.7	3	34.7	3.4	27.2	2.2	30.9	2.7	-3.5	0.4	-8.6	0.4	-9	0.4	-11	0.5	-8.9	0.7	-3.3	0.5	-3	0.5	-3.3	0.6	-2.9
WF365779_LONG_A									231	80	82.5	100.2	78.4	85.2	21.1	0.5	38.3	0.9	36.9	0.9	38.3	1	43.9	1	26.1	0.6	26.7	0.6	26.8	0.6	33.9	1	-3.7	0.2	-9.9	0.2	-9.7	0.2	-11.2	0.2	-11	0.3	-3.6	0.2	-3.4	0.2	-3.2	0.2	-3.3
							prior measure by Carne et al., 2011								73.2 ± 2.3																		12.99 ± 0.03
WF365924_SHORT_A	30180	LM	MF	light green	western-facing terrace riser (homogeneous trace across fault)	Moderate		north up	233	80	48.9	45.4	49.7	62.7	60.7	2.3	73.9	2.1	70.9	1.8	75.8	2.3	63.3	1.2	64.5	1.9	0	0	0	0	71.5	1.1	-11.4	0.4	-14.4	0.3	-13.8	0.3	-15.1	0.3	-14	0.4	-11.1	0.5	0	0	0	0	-10.6
WF365924_LONG_A									233	70	68.4	81.3	60.5	97.1	93.9	1.1	66.4	1.9	65.5	1.9	64.2	1.9	86.8	1.5	88.5	1.3	84	1.3	85.2	1.2	104.8	1.6	-12.8	0.3	-13.1	0.3	-12.9	0.2	-12.9	0.2	-15.5	0.3	-12.8	0.5	-12.9	0.5	-12.9	0.4	-17
							prior measure by Carne et al., 2011								101.1 ± 3.4																		15.74 ± 0.04
WF365978_SHORT_A	30251	LM	MF	red	western-facing terrace riser (homogeneous trace across fault)	Good		North up	233	80	94	55	77.6	66	104.3	1.6	110.1	2	102.3	1.8	109.2	2.2	77.7	2.7	104.8	1.5	107.1	1.5	104.9	1.4	107.7	1.4	-15.2	0.3	-18.3	0.3	-16.4	0.3	-18.4	0.3	-17	0.3	-15.2	0.4	-15.2	0.4	-15.1	0.4	-15.2
WF365978_LONG_A									232	80	110.4	103.3	90.9	126.3	115	2	103.3	2.1	106.4	1.9	107.9	1.8	100.9	2.7	115.7	1.8	115.6	1.9	115.1	1.7	114.6	1.9	-15.4	0.2	-15.9	0.2	-16.9	0.2	-17.4	0.2	-18.1	0.2	-15.4	0.3	-15.5	0.3	-15.4	0.3	-15.7
WF367165_SHORT_A	31954	LM	MF	dark blue	river with subtle trace in south	Poor	large offset and meandering section in south	north up	223	80	58	78.3	35.9	32.2	101.5	3.4	92.8	4.1	85.8	2.2	91.2	2.6	0	0	100.9	2.8	99.6	2.9	100.6	3	98.5	2.1	-1.1	0.4	-3	0.5	-1.5	1	-3.6	0.8	0	0	-1.8	0.4	-2.1	0.4	-2.2	0.5	-3.4
WF367165_LONG_A									223	80	70	123.4	128	314.1	102.6	2.7	116.8	2.3	117.9	2.4	121.1	2.1	123.7	1.4	84.8	2.7	89.1	2.6	85.5	2.7	82.9	2.8	-1.2	0.2	-9.2	0.3	-11.8	0.2	-10.8	0.3	-11.7	0.8	-4.1	0.3	-4.2	0.3	-5.3	0.3	-5.1
WF367234_A	32055	LM	MF	pink	small oblique river channel (short section in south)	Poor	Oblique marker with small section in south	north up	226	80	14.3	14.9	38.6	33.6	6.7	3.3	11.2	4.4	10.9	2.8	1.3	12.9	0	0	0	0	0	0	0	0	0	0	-2.1	0.8	-2.2	1.2	-3.4	0.8	0.1	4.4	0	0	0	0	0	0	0	0	0
WF367472_A	32417	LM	MF	cyan	meandering channel	Poor	Nice offset marker but meandering river	north up	232	80	107.9	146.6	112.8	253.3	27.8	0.6	22.2	1.9	26	1	23.6	1.1	17.1	2.2	23.2	0.7	19.8	0.8	21.1	0.8	26.4	1.9	-0.5	0.2	1.2	0.4	-1	0.2	-0.7	0.3	-5.4	0.3	-2.1	0.2	-3.4	0.1	-2.9	0.1	-9.4
WF367655_SHORT_A	32641	LM	MF	yellow	channel with well-eroded risers (oblique to fault)	Moderate	south section ondulating	north up	234	80	44.9	42.5	67.4	71.1	133.8	2	132.4	2.2	109.3	2.7	129.8	3	0	0	150.6	2.5	121.6	2.6	142.3	2.5	0	0	-8.2	0.9	-8.2	0.8	-7.6	0.7	-7.7	1	0	0	-8.1	0.8	-9.1	0.7	-9	0.8	0
WF367655_LONG_A									234	80	84.1	102.9	68.6	64.1	151.7	2.3	144.2	2.4	138	1.7	148.4	2.1	0	0	152.9	1.6	153.1	1.9	153.6	2	0	0	-7.3	0.4	-7.5	0.5	-7.6	0.5	-8.3	0.4	0	0	-8.1	0.5	-8.2	0.4	-8.4	0.4	0
WF367698_Short_A	32713	LM	MF	purple	river channel and corresponding risers	Moderate	counter-scarp may have contributed to increase the apparent lateral offset	north up	231	80	30.1	31.8	46.1	23.9	46.4	3.5	38.1	5.5	48.8	2.4	37.7	6.2	0	0	50.3	3.6	46.3	3.9	43.6	5.1	55.5	1.7	-4.8	0.5	-3.5	1.1	-6.2	0.4	-3.8	1.4	0	0	-4	0.8	-5.5	0.5	-6.1	0.5	-4.7
WF367698_Long_A									231	80	30.7	33.6	60.3	48.3	49.3	2.4	50.1	1.9	51.9	1.4	49.4	1.4	57.5	2.1	50.8	2.5	49.1	2.7	48.8	2.7	49.6	2.6	-5	0.3	-6.1	0.4	-7.7	0.5	-7.6	0.5	-10.5	0.9	-5.4	0.4	-6.1	0.3	-6.6	0.3	-7.2
WF367698b_A	32830	LM	MF	cyan	small offset incision	Moderate		south up locally due to push-up?	231	80	21.7	24.5	37.5	25.6	26.9	1.2	23.1	1.7	27.3	1.4	29.4	2.9	31.6	1.5	27.9	5.8	33.4	1.8	35.1	4.3	29.9	4.6	0.6	0.8	0.2	0.9	0	0.8	0	0.9	-0.8	0.8	1.3	0.6	1.6	0.5	1.5	0.6	1.3
WF367698c_A	32946	LM	MF	pink	small incision	Poor	small marker	north up	230	80	15.9	15.3	14.2	14.8	0	0	5	5	9.4	2	0.6	4.4	11.5	4.6	0	0	0	0	0	0	0	0	0	0	1.7	1.4	1.4	1	3.5	1.6	3.2	2.9	0	0	0	0	0	0	0
WF368108_A	33249	LM	MF	yellow	meandering river channel	Poor	large offset on meandering river	north up	242	80	385.2	187.9	289.6	170.3	76.8	1.6	64.3	4.6	54.3	4.9	64.1	5.1	0	0	61.2	2.3	64.1	2.2	64.9	2.1	-100.8	4.3	-0.3	0.2	-20.7	0.5	-20	0.4	-25.1	0.7	0	0	-2.9	0.2	-1.4	0.2	-2.1	0.2	-13.3
WF369075_SHORT_A	34151	LM	Splay Est	cyan	channel	Poor	meandering channel	north up	236	80	67.8	46.4	47.1	25.6	29.5	1.3	29.5	3	12.5	1	21.9	3.7	0	0	11.6	1.5	18.4	1.1	42.2	6.5	0	0	-1.8	0.4	-3.1	0.4	-1.8	0.4	-3.5	0.6	0	0	-2.7	0.5	-4.8	0.6	-0.5	1.3	0
WF369075_LONG_A									236	80	158.5	258.8	91.4	87.2	7.8	0.4	-8	0.8	-4.7	0.5	-3.9	0.9	19.9	0.9	9.6	0.5	24.6	0.7	27.2	0.4	10.7	1.1	-3.7	0.2	-3.7	0.2	-4	0.2	-3.9	0.2	-7.8	0.2	-5.3	0.2	-4.2	0.2	-5.2	0.2	-7.2
Total on LM segment: 19 markers, 27 series of measures--> 243 lateral offsets measures and 243 vertical offset measures, of which 104 lateral and 104 vertical relevant offset measures are considered in analysis
WF368288_A	33659	NO	Ech2&Ech3	cyan	largely deflected old channel	Poor		south up, normal cpt	251	80	223.2	177.5	279.3	262.7	123.5	2.2	91.9	1.3	70.3	1.2	81.3	1.3	-4.8	2	81.1	1.2	121.4	2.5	65.9	1.5	0	0	29.1	1.4	53.9	2.7	52.2	2.4	54.4	2.6	96.4	6.5	10.7	1	25.9	1	5.7	0.7	0
WF368433_A	33869	NO	Ech1&2&3	medium blue & cyan	largely deflected and beheaded old channel	Ignored	Too uncertain	south up, normal cpt
WF368702_MIN_A	34073	NO	Ech1&2&3	dark blue	largely deflected major active channel	Poor	large offset of ancient deflected channel	south up, normal cpt	242	80	246	113.7	271	176	92.8	2.1	50.8	3.4	32.3	5.1	29.3	4.3	216.2	2.9	100.9	5.7	97	5.1	102.3	5.6	0	0	-0.1	0.7	7.3	0.4	7.7	0.5	11.9	0.3	-20.5	3.3	4.9	0.4	7.5	0.5	6.7	0.7	0
WF368702_MAX_A	34073	NO	Ech1&2&3	dark blue	largely deflected major active channel	Ignored	large offset of ancient deflected channel
						Too uncertain
WF368263_A	33933	NO	Ech2	dark blue	largely deflected major active channel	Poor	Oblique channel, not entirely visible in the data	north up locally?	250	80	170.3	63.3	140.2	59.2	16.8	0.8	-312	>>	233	>>	144.8	>>	0	0	-31.9	8	-4.1	3.2	-5.5	5.2	0	0	-1.9	0.3	99.7	>>	-58.2	>>	-28.1	>>	0	0	-21.8	2.5	-6.9	0.3	-11.5	3.6	0
WF369110a_MIN_A	34613	NO	MF	red & cyan	large beheaded river	Moderate		south up, normal cpt	236	80	238.6	154.4	336.9	205.9	138.9	3.7	154.4	2.5	152.5	2	147.9	2.4	233.1	4.1	171.9	5.8	209.6	5.9	176.7	7.3	269.4	4.1	18.2	0.3	9.8	0.5	7	0.5	10.3	0.5	-5.1	1.2	23.2	0.4	31.5	0.5	26.3	0.5	44.1
WF369110a_MAX_A	34613	NO	MF	red & cyan	large beheaded river	Ignored		south up, normal cpt
						Too uncertain
WF369110b_A	34613	NO	MF	red	active river channel	Moderate	clear and nice offset marker but sinuous trace	south up in extensional relay?	250	80	85.1	21.1	96	48	25.7	0.9	60.7	26.3	2.2	3.2	19.1	1	11.3	2.3	118.6	>>	-17.7	>>	-6.8	>>	0	0	-0.2	0.4	-8.5	4.5	6.2	0.6	1.7	0.8	3.8	0.7	32.9	>>	-15.6	>>	-10	>>	0
WF369287b_A	34823	NO	MF	yellow	offset deflected channel	poor	small eroded marker	south up in extensional relay?	232	80	49.3	53	82	81.1	66.6	1.1	92	1.6	48.9	1.9	76.8	4.3	39.4	4.8	40.7	1.7	52.4	1.5	46.3	1.4	35.1	1.8	0.8	0.6	-0.3	0.5	9.4	0.8	5.9	0.9	17.1	2	-2.5	0.6	0.2	0.9	-0.2	0.7	-6.7
WF369287a_A	34823	NO	MF	yellow & orange	beheaded channel	Poor		north up?	230	80	34.2	26.3	89.1	64.7	104.1	2.5	78.4	5.7	78.4	2.8	147	>>	0	0	86.6	2.1	86.8	2.2	81.8	2.2	63	2.2	-7.8	1.3	-4.5	1.1	-4.1	0.9	-18.3	>>	0	0	-9.9	1.4	-10.7	1.4	-11.5	1.3	-14.3
WF369425b_A	35016	NO	MF	blue-green	river channel (southern comp. Abandoned 2)	Moderate		north up	233	80	25.3	22.5	23.3	26.1	23.9	1.7	0	0	26.6	1.4	27.4	1.8	0	0	28.4	2.1	23.1	1.9	28	3.4	27.5	2.7	-1.9	0.5	0	0	-1.9	0.6	-2.1	0.6	0	0	-0.8	0.5	-1.6	0.6	-2.1	0.8	-1.5
WF369425a-SHORT_A	35016	NO	MF	blue-green	river channel (southern comp. Abandoned 1)	Moderate		north up	230	80	37.2	18.4	29.4	20.9	66.7	3.8	72.9	5.5	54.4	1.7	71.9	6.8	0	0	76.8	6.7	59.5	2.2	80.1	7.9	59.5	3.9	-1.8	0.6	-3.2	1	-0.7	0.7	-2.3	0.7	0	0	-1.5	0.8	-1.8	0.6	-0.9	0.8	-1.9
WF369425a-LONG_A									231	80	64.9	37.6	60.5	81.3	59.8	6.3	47.6	6.6	52.1	7	59.8	7.5	53.2	5.7	69	7.3	62.1	4.7	64.4	7.4	60.7	2.2	-1.3	0.3	0.6	0.5	0.9	0.4	0	0.4	0.7	0.5	-1.2	0.3	-1.3	0.3	-1.6	0.3	-1.5
WF369539_A	35154	NO	MF	orange	small incision	Poor	uncertain marker, and hardly captured	north up	237	80	21.8	19.9	54.3	37.7	21.9	7.3	25.3	7	0	0	0	0	36.8	447.4	34.5	3.4	21	2.3	30.5	4.1	0	0	-2.1	3.3	-2.9	3.3	0	0	0	0	-2.5	65.4	0.1	2.1	-2.3	1.6	-1.6	2.1	0
WF369577_MIN_A	35203	NO	MF	blue	deflecting river channel	Poor		south up locally due to push up?	239	80	13.5	18.7	39.9	33.7	37.7	3.1	37.9	3.1	24.4	4.1	0	0	22.8	3.1	33.8	2.9	35.9	2.4	30.3	3.1	0	0	3.3	1.2	2.1	1.3	3.5	1.4	0	0	1.3	1.8	1.9	1.3	2.4	1.3	0.8	1.4	0
WF369577_MAX_A	35203	NO	MF	blue	deflecting river channel	Poor	ondulating marker trace in south	south up locally due to push up?	238	80	47.2	148.4	143.5	179.6	62.4	3.2	54.3	3.5	56	3.1	67.3	3	51.8	3.8	36.4	2.1	39.1	3.6	21.4	1.6	2.3	2.5	13.7	2.6	13.3	2.5	12.2	2.5	11.5	2.5	9.9	2.3	5.9	2.1	6.8	2.4	1.5	1.9	-6.6
WF369629_MIN_A	35263	NO	MF	medium & dark blue	beheaded and recaptured channel	Moderate		south up locally due to push up?	239	80	38.3	22.6	64	47.7	59.1	2.6	43.6	3.8	68.8	2.9	60.7	3.4	0	0	58.1	2.3	56	2	57.1	1.9	0	0	1.7	0.6	2.6	0.6	1	0.7	1.4	0.6	0	0	1.5	0.7	1.3	1	2	1	0
WF369629_MAX_A	35263	NO	MF	medium & dark blue	beheaded and recaptured channel	Ignored	Too uncertain
WF369633_A	35263	NO	SplN	medium blue	small deflecting channel	Ignored	Too difficult to measure
			MF ech
WF369708_SHORT_A	35389	NO	SplN	light green	small offset channel	Moderate		south up, normal cpt	225	80	35.3	37.9	30.8	19.8	35	2.1	31.7	2.3	33.1	1.3	32.8	2.4	0	0	23.4	2.4	36.8	2.6	37.1	2.9	41.3	4.7	0.5	0.5	1.5	0.7	0.6	0.5	0.5	0.7	0	0	-0.6	0.7	0.9	0.5	0.9	0.6	0.3
WF369708_LONG_A			MF ech						225	80	38.1	41.7	39.1	46.4	32.2	1	30.8	0.8	30.8	0.9	31.9	0.8	27.7	1.2	33.7	1.9	34.4	1.3	34.8	1.2	35.1	1.3	0.7	0.3	1.8	0.7	2.8	0.8	2.1	0.8	1.6	1.4	0	0.3	0.1	0.3	0.5	0.3	0
WF369707_A	35347	NO	MF	light & dark green	beheaded channel	moderate	clear offset marker yet eroded trace in south	north up	234	80	19.1	107.7	27.7	38.6	60.1	1.7	60	2.1	60.3	1.5	60.1	1.8	0	0	57.2	1.7	58.3	1.6	57.2	1.5	50.9	1.6	-6.2	0.5	-6.6	0.5	-7.7	0.3	-7.7	0.3	0	0	-7.7	0.4	-7.5	0.4	-8.3	0.3	-10.3
WF369840_A	35524	NO	MF	yellow	small channel oblique to fault in south	poor	oblique and tenuous south section	north up	239	80	28.1	11.7	25.2	18.4	27.6	13.2	16.3	82.5	29.7	9.2	0	0	24.4	7.6	28.2	11.3	0	0	0	0	0	0	-0.1	1.2	-0.2	6.5	-0.5	0.8	0	0	-1.2	0.8	-1.5	1.3	0	0	0	0	0
WF369849_A	35549	NO	MF_N	orange	small channel perpendicular to fault	Poor	small tenuous marker and small offset	north up	231	80	24.7	11.2	22.8	31.4	9	3.5	-7.3	23.8	10.5	13.1	17	8.6	-16.3	>>	-4.4	>>	5.5	2.9	0	0	6.8	34.6	0.6	0.9	0.9	3	0.3	2.5	-0.6	1	-0.5	>>	-0.3	11.8	0	1.1	0	0	0
WF369920_A	35649	NO	MF_N	dark green	small active channel	Moderate		north up	233	80	16	22	14.3	21.3	8.5	1.4	8	2.1	7.8	1.3	14.2	1.7	0	0	6.3	1.9	9.2	1.5	10.7	1.7	0	0	-1.3	0.6	-1.5	0.7	-1	0.6	-3.4	0.7	0	0	-1	0.8	-0.6	0.7	-0.1	0.8	0
WF369932_A	35634	NO	MF_S	dark& bright green	very subtle channel in south	Ignored			237	80	10.6	30.8	31.3	31.7	0	0	28.8	1	25.6	1	23	1	0	0	0	0	0	0	0	0	0	0	0	0	-2.2	0.5	-2.3	0.4	-2.1	0.5	0	0	0	0	0	0	0	0	0
	not measurable
WF370072_SHORT_A	35829	NO	MF_N	dark blue	active greatly meandering channel	Moderate		north up	235	80	23.1	18.6	42.4	24.7	15.8	1.1	20.8	2.1	18.7	2	24.2	1.7	0	0	14.8	2.3	13.8	1.2	20.5	1.6	3.3	1.8	0.4	0.5	-1.8	0.9	-0.5	0.7	-3.1	0.7	0	0	-0.6	0.7	-0.9	0.6	-0.6	0.7	-1.9
WF370072_LONG_A									235	80	24.2	17.4	53.2	89.9	13.5	1.1	20.6	4.3	19.1	1.9	19.3	2.7	0	0	10.7	1.2	9.8	1.3	11.3	1.9	2.9	1.1	0	0.4	-1.5	0.8	-1.9	0.4	-2.1	0.6	0	0	-1.8	0.4	-1.8	0.6	-2.5	0.5	-4.4
WF370727_A	36650	NO	MF	pink	major active river and beheaded abandoned bed	Poor	Large cumulative offset of meandering river	north up	233	80	65.7	151.7	108.2	321	147.6	0.6	154.1	0.7	153.7	0.5	149.2	0.6	167.8	0.8	151.1	0.9	153.5	0.8	150.8	0.7	163.9	1.3	-0.8	0.1	-0.9	0.1	-1	0.1	-0.9	0.2	-1.1	0.2	-0.3	0.1	-0.5	0.1	-1.2	0.1	0
WF370755_A	36675	NO	MF	yellow	small incision (ancient)	Poor	tenuous marker	north up	233	80	11.4	21.8	17.4	46.3	2.8	1	3	1.4	5.1	0.9	5.1	1.1	10.9	0.8	4.1	1.4	1.7	1	3.4	1	0	0	0.7	0.4	0.6	0.5	0.4	0.4	0.5	0.5	0.1	0.4	0.8	0.5	0.7	0.5	0.8	0.5	0
WF370770_MIN_A	36696	NO	MF	cyan	western-facing terrace riser	Moderate		north up	234	80	27.7	19.4	38.8	55.4	0	0	7.9	1.4	11.4	1.3	8.8	2	4.2	2.1	0	0	0	0	0	0	0	0	0	0	0.5	0.5	-0.5	0.6	0.1	0.5	-0.7	0.5	0	0	0	0	0	0	0
WF370770_MAX_A	36696	NO	MF	cyan	western-facing terrace riser	Poor	eroded riser	north up	234	80	58.2	266	65.6	254	33.7	0.7	49.1	0.7	44.6	0.9	44.3	0.7	56.7	0.5	26.1	0.7	26.2	0.7	27	0.6	17.2	0.6	-0.9	0.1	-1.1	0.1	-0.5	0.1	-0.6	0.1	-0.7	0.1	-0.8	0.2	-0.7	0.2	-0.8	0.2	-0.6
WF370779_A	36707	NO	MF	pink	very small channel or terrace riser	Poor	Tenuous marker	north up	232	80	28.9	46.1	23	24.6	7.3	0.9	4.4	1.1	9.3	1.2	10.4	1.2	0	0	2.8	1.1	0.3	1.4	2.9	1.6	3.8	1	-0.2	0.4	-0.2	0.5	-0.5	0.5	-0.6	0.5	0	0	-0.3	0.4	-0.3	0.5	-0.3	0.5	-0.3
WF370833_SHORT_A	36783	NO	MF	purple	western-facing terrace riser (degradation of trace across fault)	Moderate	Clear offset marker but bending at fault	north up	228	80	67.2	51.3	72.2	36.1	0	0	53.6	2.5	57.9	2.6	14.7	4.6	0	0	0	0	0	0	0	0	0	0	0	0	-6.4	0.9	-8	0.9	-2.2	1.1	0	0	0	0	0	0	0	0	0
WF370833_LONG_A									229	80	83.8	105.4	71.4	123.1	67.4	2.8	67.6	2.4	62.5	2	66.1	2.2	48.1	2	70	2.8	66.8	2.8	68.8	2.8	66.7	2.6	-2.4	0.3	-8.8	0.2	-9.4	0.3	-10.3	0.2	-12.4	0.3	-2.4	0.4	-2.5	0.4	-2.4	0.4	-2
WF371138_SHORT_A	37176	NO	MF	cyan + red (riser)	active riverbed and eastern old riser	Poor	large cumulative offset of meandering river	north up	227	80	45.4	42.6	41.9	31.6	91.2	3.5	85.7	1.1	84.5	1.2	84.3	1.3	69	1.4	77.1	2.4	80.8	3.4	79.1	3.9	106.1	1.5	-1.1	0.5	-6.3	0.5	-6.9	0.5	-10.2	0.5	-11.1	0.6	-0.5	0.5	-0.6	0.5	-0.9	0.6	-0.4
WF371138_LONG_A									227	80	40.5	46.5	71	98	85.4	2.4	93.6	2.4	91.7	2.4	93.2	2.8	77.1	0.9	78.3	1.8	76.1	2.2	77.9	2.2	83	2.2	-1.2	0.3	-8	0.4	-8.9	0.5	-11.3	0.6	-11.6	0.5	-1.4	0.3	-1.6	0.3	-1.7	0.3	-1.3
WF371355_SHORT_A	37511	NO	MF	yellow	largely offset and deviated active channel	Poor	Clear offset marker but large offset and growing fold might have contributed to increase apparent lateral offset	north up	220	80	49.3	40.8	103	80.1	225.3	1.2	256.5	3.9	221.6	1.3	246.5	2.3	0	0	232.6	3.4	232.4	3.2	228.3	1.8	206.4	1.7	-13.2	0.7	-17.4	0.7	-10.9	1.1	-13.9	1	0	0	-10.7	1.6	-10.8	1.6	-13.3	1.3	-16.4
WF371355_LONG_A									220	80	55.1	72.9	84.4	275.3	239.1	0.9	244	0.6	240.1	0.6	244	0.6	145.3	13.2	238.6	1.1	233.8	0.9	237.7	1.1	230.8	1	-5.9	1.1	-7	1.1	-7.7	1.1	-8.1	1.1	-4.8	3	-7.2	1.1	-7.3	1.2	-7.1	1.1	-15.1
WF371553_SHORT_A	37821	NO	MF	cyan	largely deflected river channel	Poor	Large cumulative offset of deflecting channel & uncertain correlation due to push-up	north up overall	222	80	69.7	58.2	80.5	68.3	133.7	1.2	154	3	168.1	3.1	159.7	2.7	126.1	2.6	146.1	3.7	157.8	3.1	112.2	1.7	0	0	-3.7	0.5	-11.3	1.1	-17.3	0.8	-14.3	1	-10.2	2	1.9	0.8	3.3	0.6	-10.1	0.7	0
WF371553_LONG_A									223	80	77.8	87.3	86.6	114.4	131	0.6	122.3	0.7	136.2	0.8	114.1	0.8	106.4	0.9	116.2	1.4	137.6	1	124.2	1.6	131.3	0.8	0.4	0.3	-0.1	0.5	-3.3	0.4	0.4	0.4	-2.2	1	-1.7	0.4	1.7	0.4	0.6	0.3	-2.6
WF371695_A	38017	NO	SplN	bright green	small beheaded channel	Poor	small trace in south	south up (push up)	234	80	23.3	37.6	68.7	77.2	63.8	1.1	58.9	1	59.8	1	62.1	1.1	62.6	1.4	51.2	1.1	42	0.9	55.2	1	0	0	9.8	1.9	11.6	2	12.1	1.8	11.4	1.7	17.4	2.3	7.5	1.7	5.5	1.7	9.1	1.4	0
WF371792_A	38117	NO	Spl2	pink	active ondulating river channel	Moderate		north up	221	80	46.9	38.9	79.4	42.6	15.7	2.2	15.3	2.1	11.6	1.9	6.8	3.3	0	0	9.8	3.9	3.3	2.4	-10.5	2.7	0	0	-2	1.1	-0.6	1.3	0.8	1.3	3.9	2.2	0	0	-1.8	1.8	-3.7	1.3	-6.4	1.1	0
			MF ech
WF371813_A	38093	NO	Spl1	pink	active ondulating river channel	Moderate		north up	210	80	42	28	58.3	33.1	12.4	1.4	19.3	1.4	17	1.1	20	3.2	25.8	1.8	11.6	2.2	6.2	4.9	2.3	4.6	34.2	4	-2.1	0.6	-3.6	0.6	-3.2	0.6	-5.6	0.8	-7	0.8	-1.7	0.6	-2	0.8	-2.5	0.9	1.3
			Ech MF
				Ech MF
WF371797_MIN-A	38205	NO	Spl3	pink	active ondulating river channel	Moderate		north up overall?	225	80	54.2	41.6	108.3	52	18	2.4	31.1	3.7	46.1	3.2	22.7	2.9	0	0	12.7	3	16.2	1.4	-17.9	3	0	0	-2.1	0.7	0.5	0.6	-4.8	0.8	-1.8	2.1	0	0	-1.2	0.7	0.8	0.7	-11.1	1.3	0
			Tip MF in relay zone
WF371797_MAX-A	38205	NO	Spl3	pink	active ondulating river channel-riser only	Poor	more uncertain	north up overall	225	80	54.2	41.6	108.3	52	18	2.4	31.1	3.7	46.1	3.2	22.7	2.9	0	0	12.7	3	16.2	1.4	-17.9	3	0	0	-2.1	0.7	0.5	0.6	-4.8	0.8	-1.8	2.1	0	0	-1.2	0.7	0.8	0.7	-11.1	1.3	0
			Tip MF in relay zone
WF371910_MIN-SHORT_A	38289	NO	MF	brown & cyan	active channel and beheaded part in south	Moderate		north up	208	80	52	53.6	70.6	52	84.2	2.5	82	1.1	75.2	1.8	76.8	1.4	0	0	81.3	3.1	95	1	88.8	2.5	0	0	-1.5	0.9	-3.2	0.6	-2	0.7	-2.6	0.7	0	0	-1.3	1	0	1.5	-1.2	1.2	0
WF371910_MIN-LONG_A									207	80	78.8	74.4	67.8	40.5	82.3	1.1	77.9	2.4	71.3	0.9	72.3	3.8	0	0	80	1.2	89.7	1.1	91.6	1.5	92.1	1.1	-1.8	0.6	-2.8	0.8	-2.7	0.6	-2.4	1.1	0	0	-2.1	0.7	-1.9	0.8	-1.6	0.9	-2.4
WF371900_MAX-SHORT_A	38289	NO	MF	brown & cyan	active channel and beheaded part in south	Poor	large offset	north up	210	80	55.6	54.7	60.6	59	144.1	2.3	129.9	1.4	133.7	2.6	128.5	2.6	0	0	139	3.2	159.9	3.3	162.4	3.2	149.6	1.2	-9.2	0.9	-6	1.2	-9.1	0.9	-8.6	1	0	0	-10.6	0.9	-9.6	0.9	-8.9	0.9	-13.3
WF371900_MAX-LONG_A									210	80	182.8	169.3	86.8	152.4	137.6	3.4	143	3.4	112.8	3.3	127.9	3.2	0	0	137.6	3.5	157.8	3.2	156.7	3.2	160.2	2.3	-9	0.9	-5.8	1.1	-4.1	1.1	-5.2	1.1	0	0	-10.2	0.9	-9.4	0.9	-9.5	1	-10.9
WF371877_A	38327	NO	Spl5	brown	small active river channel	Poor	small uncertain offset	north up?	238	80	26.6	19.5	51.8	42.6	9.7	4.3	0	0	0	0	-1.9	6.9	8.3	3	7.2	3	5.1	78.8	-0.3	>>	0	0	1.9	1.3	0	0	0	0	3.2	2.9	0.9	1.6	1.1	1.5	0	25.7	3.4	>>	0
WF371902_MF_A	38327	NO	all MF zone	brown	small active river channel	Poor	Total offset of marker, thus uncertain	north up	214	80	67.4	60	57.5	61.6	59.1	1.3	51.4	1.7	43.7	1.3	32.4	1.5	0	0	58	3	69.9	1.4	73.3	1.6	72.5	1	-11.5	0.8	-11.7	1	-10.4	0.9	-6.9	1	0	0	-11.8	0.9	-12.3	0.8	-12.9	0.8	-15.8
WF371896_A	38391	NO	Spl6	Yellow	active largely deflected channel	Poor	Deflecting channel	south up locally in extensional relay	218	80	42.8	25.8	49.9	42.2	31.6	3.1	28.3	4.1	30.9	2.8	35.9	2.1	16.6	1.8	-1.3	4.6	12.7	2.8	0	0	0	0	3.3	1	5.8	1.5	4.1	1	2.8	0.7	6.9	0.9	-0.5	1	2.3	0.9	0	0	0
WF371899_A	38347	NO	Spl4 & Spl5	Yellow	small active channel (here not deflecting)	Moderate		north up	221	80	27.7	19.2	30.9	21.9	11.5	1.8	12.9	2	15.3	1.8	11.4	3.5	22.5	5.1	13	3.2	18.4	1.7	10.8	1.8	19.9	1.7	-1.3	1.3	-0.9	1.1	-1.6	1	-1.8	1	-4.2	1	-1	1.4	-0.1	1.2	-0.8	1.3	1.7
			Spl3 new name, MF echelon
WF371921_A	38431	NO	Spl6	purple	small active river channel	Poor	tenuous north section	south up locally?	218	80	37.9	34	38.4	27.1	5.4	2.7	9.4	2	-3.6	3.4	0.6	3.9	0	0	-16.4	6.4	-12.7	5	11.2	8	0	0	-1.6	2.1	-1.6	2.2	3.5	1.3	1.4	1.2	0	0	0.7	2.6	-0.1	2.4	1.8	2.3	0
WF371959_A	38425	NO	MF	purple	small active river channel	Moderate	clear offset marker but south section might be partly anthropized	north up	207	80	37	42.9	37	40.4	11.7	1.7	12.2	1.9	9.8	1.9	9.6	1.9	0	0	13.4	1.9	8.7	1.5	8.9	1.7	11.6	2.2	-4.2	1.4	-4.8	1.4	-4.7	1.5	-4.2	1.5	0	0	-3.9	1.5	-4.6	1.5	-5.1	1.5	-4.1
WF372022b_SHORT_A	38590	NO	MF	light green	active channel and abandoned bed in south	Moderate		north up	206	80	21.3	34.8	40.8	31.9	26	0.9	50.4	3.9	29.5	1	38.1	3.1	30.9	2.1	26.2	1.5	26.1	1.1	28.8	1.8	23.6	1.2	0.8	0.9	-5.4	0.7	-0.9	1.1	-4.3	1.4	-1.1	1.8	1.8	1.3	0.4	1.2	1.3	1.7	-2.5
WF372022b_LONG_A									206	80	35.1	37.3	62.8	124.2	33.1	0.8	14.6	2	28.7	0.7	37.3	1.7	31.8	0.8	37.8	1	31.5	0.9	28.4	1.8	29.5	0.9	-3.8	0.4	-4	0.5	-4.5	0.6	-6.4	0.7	-11.1	0.6	-4.3	0.5	-5.9	0.5	-7.7	0.5	-9.3
WF372022a_A	38590	NO	MF	light green & orange	active channel and abandoned bed in south	Poor	distant abandoned bed & subtle trace in south	north up	209	80	41.9	55.1	48.5	74	30.1	1.3	42.1	1.4	34.8	1.2	21	3.3	0	0	25.9	2.1	11.2	2.7	31.8	1.6	0	0	-0.6	0.7	-3	0.8	-3.2	0.7	-5.7	0.7	0	0	-1	0.8	-3	0.9	-3.2	0.7	0
WF372037_MAX_A	38641	NO	MF	cyan	active channel and abandoned bed in south	Poor	oblique in south	north up	206	80	46.9	34.4	38	54.6	47	6.5	44	5.5	48.6	7.3	38.6	5.6	54.2	6.6	39.4	4.7	59.2	6.8	56.7	6.2	0	0	-3.1	0.6	-3.4	0.7	-2.5	0.7	-3.2	0.5	-3.8	0.8	-4.4	0.5	-4.6	0.5	-4.3	0.6	0
WF372068_A	38641	NO	MF	cyan & dark blue	beheaded channel ?	Poor	tenuous trace in south and uncertain correlation	north up	206	80	37.2	32.8	57.4	49.2	8.3	4.6	58.2	2.7	1.3	1.3	24.2	3.1	23.3	0.8	0	0	0	0	0	0	0	0	-4.5	0.6	-10.8	0.6	-3	0.5	-6.8	0.6	-6.1	0.5	0	0	0	0	0	0	0
WF372093_SHORT_A	38762	NO	MF	orange	active offset river channel	Moderate		north up	207	80	40.1	89.1	36.6	37.6	19.7	1.7	17	1.9	8.5	1.1	11.4	1.4	6.3	1.2	18.1	1.9	18.3	1.3	13.5	1	0	0	-3	0.8	-2.6	0.9	-0.9	1.2	-1.4	1.1	0.5	1.9	-3	1	-2.6	1	-3.4	0.9	0
WF372093_LONG_A									207	80	41.9	175.9	83	83.8	20.1	1.9	21	2.1	14.7	1.6	26.5	2.3	14.9	0.5	14.3	1.8	12.7	1.7	11	1.8	19.4	2.6	-4.3	0.9	-3.7	1	-2.5	1.2	-4.6	1	-1.4	1.6	-4.8	1.1	-5.4	1.1	-5.7	1.2	-2.9
WF372323_MIN_A	39182	NO	MF	blue	major active river (meandering)	Moderate		north up	218	80	36.4	43.5	105	91.6	63.3	2.3	60.1	4	67.2	1.5	61.1	2.4	70.9	2	61.6	1.9	64.2	1.7	61.4	1.7	30.6	2.9	-0.2	0.3	-0.5	0.5	-0.5	0.3	-0.6	0.3	-2.1	0.5	0.1	0.3	0.4	0.3	-0.1	0.3	-2.2
WF372323_TOTAL_MAX_A	39182	NO	MF	blue	major active river (meandering)	Moderate		north up	219	80	303.4	413.4	200.4	381.4	86	2	82.4	1.9	83.5	1.7	77.5	1.7	53.5	1.4	87.8	2.2	91.4	2.5	84.2	2.3	138.7	1.7	-2	0.1	-2	0.1	-1.3	0.1	-1.5	0.1	-1.3	0.1	-2	0.1	-1.4	0.1	-2.1	0.1	-0.7
WF372313_MIN_A	39170	NO	MF	yellow	abandoned east-facing terrace riser	Poor	the two marker sections are at some distance	north up	219	80	88.9	153.9	59.3	56.8	56.7	1	52.8	1.1	49.2	1.5	55.1	1.1	0	0	78.7	0.8	86.7	0.7	81.1	0.8	67.9	1.1	-0.6	0.4	-1	0.5	-0.4	0.4	-1.1	0.5	0	0	-0.7	0.3	-0.9	0.3	-0.9	0.3	-1.6
WF372318_MIN_A	39243	NO	MF	orange	abandoned west-facing terrace riser	Poor	the two marker sections are at some distance	north up	219	80	32.9	56.7	48.5	92.1	98.9	1.4	97.6	1.7	99.8	1.8	97.5	1.9	107.6	1.8	0	0	0	0	0	0	0	0	-1.5	0.5	-2.3	0.4	-2.3	0.4	-1.8	0.4	-2.3	0.6	0	0	0	0	0	0	0
WF372318_MAX_A	39243	NO	MF	orange	abandoned west-facing terrace riser	Poor	distant marker sections		219	80	44.4	78.1	45.2	94.5	139	1.6	122.2	1.3	124.1	1.2	137.5	1	144.7	1.3	148.5	2.2	155.1	2.8	154.2	2.3	152.2	3.2	-0.7	0.7	-1.4	0.5	-1.6	0.4	-2.1	0.4	-2.8	0.6	-0.4	1	-0.5	1.3	-0.3	1.1	-1.2
WF372381_A	39319	NO	MF	bright green	base of large offset hill	Poor	eroded and anthropized in north	north up	218	80	52	106.2	134.4	199.5	0	0	148.3	1.5	138.2	1	137.4	0.9	0	0	0	0	0	0	0	0	0	0	0	0	-15.6	0.7	-12.6	0.8	-13.9	0.8	0	0	0	0	0	0	0	0	0
WF372482_A	39446	NO	MF	yellow	small oblique incision	Poor		north up	215	80	40.8	32.3	43.7	14.6	0	0	92.9	6.3	99.5	3.2	90	9.3	0	0	0	0	0	0	0	0	0	0	0	0	-4.8	0.9	-6.3	0.6	-6.6	0.8	0	0	0	0	0	0	0	0	0
WF372515_A	39519	NO	MF	red	deep incision	Moderate	The actual SW side is eroded	north up	216	80	44.7	50.9	36.5	39.1	14.4	2.2	22.8	3.3	16	1.8	22.1	2.4	0	0	25.2	1.3	34.8	1	31.7	1.3	0	0	-3	0.8	-4.3	0.6	-3.1	0.8	-4.4	0.8	0	0	-3.5	0.6	-1.5	0.6	-1.8	0.5	0
WF372548a_MIN_A	39586	NO	MF	orange & red	river channel and abandoned bed in south	Moderate		south up locally in push up?	216	80	60.3	36.2	51.8	26.3	62.5	2.1	63.7	2	65.4	1.7	61.4	4.7	54.5	6	54.2	2.2	52.3	1.5	58.1	1.5	0	0	2.2	1.2	2.3	0.9	1.8	0.9	2.5	0.5	1.2	0.9	1.5	1	0.5	0.8	1.8	1.2	0
WF372548a_MAX_A	39586	NO	MF	orange & red	river channel and abandoned bed in south	Poor	meandering channel in north	south up locally in push up?	219	80	48.4	75.9	95.4	166.2	79.8	0.5	80.6	0.9	80.2	0.6	81.1	0.9	77.1	1	74.8	0.5	75.3	0.5	78.3	0.5	72.4	1.2	5.6	0.5	4.3	0.5	4.7	0.4	4.6	0.5	3.2	0.4	5.6	0.4	5.3	0.4	5.7	0.4	4.6
WF372548b_A	39586	NO	MF	orange	active channel	Poor	eroded marker	north up	218	80	25.1	29.1	31.6	24.5	-2.9	3.9	4.2	3.8	5.1	2.5	3.7	4.4	0	0	0	0	0	0	-3.9	3.4	0	0	-0.8	1	-3.2	1.7	-3.6	1.3	-2.4	1	0	0	0	0	0	0	-1.7	1	0
WF372547_A	39610	NO	SplN	orange	active channel	Moderate		south up, normal cpt	232	80	38.3	23.1	48	77.6	10.1	2.1	16.2	1.4	15	1	11.2	1.2	10	1.7	9.5	2.5	19.7	2.4	8.5	3.4	0	0	0.9	0.8	0.1	1.1	0.6	0.7	2.6	0.6	-0.2	0.6	-0.4	1.3	2.9	0.9	-0.3	1.5	0
WF372622a_SHORT_A	39696	NO	MF	pink & orange	large river channel & abandoned bed in south	Moderate		north up	217	80	44.2	48	81.3	55.7	125.2	1.2	117.9	5.9	127.2	2.2	107.4	7.1	111.3	1.8	108	3.2	117.7	1.8	115.6	2.3	0	0	-1.7	0.3	0.1	0.7	-2.4	0.3	2.6	1.1	-0.5	0.3	-4.8	0.5	-3	0.3	-3.9	0.4	0
WF372622a_LONG_A									217	80	103.1	201.1	89.3	128.7	122.9	2.7	127.8	2.7	126.1	3.2	120.8	3.3	136.2	3.1	119.4	2.9	115.2	2.9	116.1	2.9	112.6	2.5	-3.9	0.9	-3.8	1	-3.1	1.2	-1.9	1.4	-7	1.1	-5.2	0.8	-6.9	0.8	-6.8	0.7	-10.5
WF372622b_A	39696	NO	MF	pink & dark blue	large river channel & abandoned bed in south	Moderate		north up	217	80	30.6	50	51.2	58.1	62.6	1	61.3	1.2	60.7	1	55.6	1.9	0	0	49.9	1.4	56.1	1.2	55.8	1.2	0	0	-10.6	0.7	-9.5	0.8	-9	0.7	-5.6	0.6	0	0	-12.6	0.7	-12.5	0.7	-12.8	0.6	0
WF372664_SHORT_A	39775	NO	MF	blue	large river channel	Moderate		north up	216	80	50.1	43.2	120.1	66.5	141	1.3	128.3	4.8	128.4	3.1	124	4.5	0	0	59.5	4.8	88.3	2.3	84.5	4.8	117.9	1.8	-8.7	0.8	-4	1	-1.8	0.8	-1.1	0.9	0	0	-18.1	0.9	-13.6	1	-16.2	0.8	-10.1
WF372664_LONG_A									216	80	38.4	71.7	115.2	190.1	146.3	0.8	156.1	0.7	152.8	0.7	165.7	0.8	156.2	1.2	132.1	0.8	130.1	0.9	127.7	0.8	128.3	1.3	-7.9	1	-7.9	1	-6.2	0.9	-9.3	1	-4	1	-9.1	1	-9.9	1	-10.3	1	-10.5
WF372728_A	39873	NO	MF	cyan & dark blue	larger channel and possible ancient bed	Poor	Uncertain correlation	north up	216	80	47.8	68.6	180.9	168.4	256.6	2.6	276.9	2.4	280.9	2.1	283.8	2.1	0	0	254.9	1.9	251.5	2.1	259	2.1	0	0	-13.4	0.6	-16.3	0.7	-17.4	0.8	-18.2	0.9	0	0	-12.5	0.6	-12.1	0.6	-11.8	0.6	0
WF372996_A	40255	NO	SplS	yellow	large active channel	Moderate		south up, normal cpt	240	80	58.2	40.2	38.8	32.6	11.5	7.5	10.5	5.7	15.3	6.1	16.9	6.9	0	0	14.5	8.6	20.7	8.3	7.9	4.9	0	0	0	0.4	2.1	0.3	-1.7	0.5	-4.7	1.3	0	0	3	1.3	3.5	1.3	2.1	0.5	0
WF372997_A	40275	NO	between SplS & SplS2	yellow	large active channel	Poor	meandering channel	north up	235	80	39.5	32.6	65.2	25.7	28.9	3.2	26.4	2.4	37.9	1.6	33.9	4.1	0	0	-20.4	9.4	-9	9.5	-15.9	41.8	0	0	-0.2	0.5	-2.1	1.9	-9.1	1.1	-7.1	2.4	0	0	-14.7	4.6	-12.2	4	-14.4	18.3	0
WF372957_A	40286	NO	MF	yellow	large active channel	Poor	Meandering channel	north up?	212	80	38.2	32.7	54.3	25.8	12.4	3.6	2.7	9.1	15.7	6.4	18.3	6.6	0	0	-5.2	6.3	4.8	2.6	4.3	2.4	0	0	-0.5	0.4	3.6	3.9	-3.8	2.9	-6.2	3.2	0	0	-3.6	0.8	-0.4	1.5	1.9	1.7	0
WF372939_A	40316	NO	SplN	yellow	large active channel	Poor	meandering channel	south up, normal cpt?	227	80	40.2	30.9	31.9	31.9	13.7	1.2	-4.5	2.4	11	2	8.4	1.5	0	0	4.3	1.6	15.8	1.5	17.1	1.3	0	0	-1.2	0.4	9	1.4	0.3	1	2.4	0.8	0	0	-1.6	0.9	6.6	0.5	7.9	0.8	0
WF373065_A	40311	NO	SplS	bright green	west-facing old terrace riser	Poor		south up, normal cpt	254	80	50.3	55.4	59.6	108.1	11.8	1.9	8.7	1.9	2	0.6	7.6	2.2	11.6	0.5	-22.3	5.4	-26.9	6	-30.1	6.1	-24.1	5.8	4	0.9	2.1	0.9	3.8	0.4	1.7	0.9	1.2	0.4	25.7	3.8	25.4	3.8	25.6	3.7	25.6
WF373033_A	40359	NO	SplS2	bright green	west-facing old terrace riser	Very poor	code does not capture the marker well	?	246	80	85.4	101.1	142.2	119.6	0	0	0.9	1.4	7.5	1.8	-11.7	1.2	32.6	3.3	0	0	0	0	0	0	0	0	0	0	0.5	1.6	-2.4	1.8	6.3	1.6	-3	0.7	0	0	0	0	0	0	0
WF373032_A	40478	NO	MF	bright green	west-facing old terrace riser	Poor		north up, normal cpt	221	80	63.7	61.9	54	34.6	0	0	35.1	2.6	33.2	2.3	29.3	3.3	40.3	2.9	0	0	0	0	0	0	0	0	0	0	-11.8	2	-11.3	1.7	-9.9	1	-11.3	1.9	0	0	0	0	0	0	0
WF373104_A	40700	NO	MF	pink	subtle channel	Poor		north up	229	80	15.7	20.9	15.7	29.2	30.7	1.7	29.3	2.1	21.3	1.3	29	1.8	0	0	0	0	0	0	0	0	0	0	-9.8	1.8	-9.6	2.1	-6.3	1.5	-9.6	2.3	0	0	0	0	0	0	0	0	0
WF373111_A	40741	NO	SplN	pink	subtle channel	Poor	Oblique section in north and small in south	north up	209	80	21.5	24.5	53	56.4	33.5	6	40.3	7.1	46	6.8	35.7	5.7	0	0	34.9	5.4	0	0	0	0	0	0	-2.2	2.3	-3.7	2.2	-6	1.7	-2.5	1.8	0	0	-1.3	2.1	0	0	0	0	0
WF373324_A	41313	NO	SplN	cyan	active channel (with modern road directly next to it)	Poor	Oblique marker with small offset	north up	222	80	51.1	40.6	50.6	35.8	14.1	1.4	23	2.3	27.3	1.7	23.9	1.7	0	0	27.7	1.6	22.8	1.8	20	1.1	0	0	-0.5	0.4	-3.5	0.7	-3.3	0.8	-4	1.1	0	0	0.8	0.4	0	0.5	0.6	0.4	0
WF373457_A	41246	NO	MF	dark blue	major active river	Poor	clear offset marker but meandering trace	north up	227	80	101	71.7	201.9	110.7	36.8	3.8	41.3	3.2	46.7	2.8	45.6	2.7	40.3	16.8	33.2	1.7	35.3	2.2	37.9	3	34.9	3.5	-0.5	0.2	-2.2	0.2	-3.9	0.2	-4.2	0.2	-12.8	4.9	1.1	0.4	1.5	0.3	1.9	0.2	6.7
WF373655_A	41614	NO	Spl1	dark blue	major active river	Poor	Large offset of meandering river		239	80	120.9	88.5	68.7	71.9	199.2	3.8	193.3	3.8	197.2	3.7	190.5	4.1	173.2	3.5	198.6	3.3	210.3	3.2	210.2	3.5	220	3.1	-3.9	0.2	-3.5	0.2	-4.3	0.2	-3.3	0.2	1.3	0.3	-2	0.3	1.4	0.4	1.4	0.3	8.1
			MF branch
WF373695-TOTAL_A	41798	NO	MF & SplN	dark blue	major active river	Poor	total offset across entire fault zone	north up	213	80	773.1	703.5	365.5	531.3	815.6	5	789.6	5.1	796.8	4.7	789	4.9	707.9	5.2	874.1	3.8	869.5	3.8	875	3.5	952.3	3.7	-10.6	0.1	-12.4	0.1	-12.2	0.1	-11.8	0.1	-7.2	0.1	-3	0.1	-3.2	0.1	-0.2	0.1	9.1
						not included in the final graphs
WF373704_A	41638	NO	SplS1	brown	western-facing terrace riser	Poor		north up	235	80	68.6	39.1	62	48.7	0	0	12.4	2.3	5.3	3.1	25.4	2.4	13.2	2.2	0	0	0	0	0	0	0	0	0	0	-5	1.5	-3.6	1.6	-8.1	1.5	-1.8	1	0	0	0	0	0	0	0
WF373684_A	41582	NO	SplS2	brown	western-facing terrace riser	Poor		north up	236	80	101.7	81.1	132.7	116.9	69.5	1.6	48.5	1.4	52	1.9	45.7	1.5	44.7	1.8	62.7	2	56.7	2.4	62	2.5	0	0	-2.6	0.6	-4.8	0.5	-6.7	0.7	-5	0.5	-7	0.4	-1.9	0.8	0.1	0.8	-3.2	0.9	0
WF373840_MIN_A	41836	NO	SplS1	gold	small river channel	Poor	meandering oblique channel	north up	242	80	84	61.5	62	46.9	34.2	2.5	36.1	3.3	26.3	1.8	19.8	3.1	0	0	29.6	4	26.8	4.2	34.9	2.6	37.3	2.8	-1.3	0.6	-2.9	1.1	2.2	0.7	5.5	1.4	0	0	-2.7	0.7	-3.1	0.6	-0.4	0.8	-1.1
WF373512_SHORT_A	41556	NO	SplN	red	small river channel	Poor	meandering channel	north up	236	80	24.7	20.5	28.6	21.3	14.6	1.3	21.1	2.5	12.7	1.4	10	2	4.5	2.3	16.5	1.5	14.1	1.3	22.2	1.8	17.2	31.6	-0.6	0.6	-1.6	0.9	-0.9	0.6	-0.8	0.7	-1.7	1.1	0.1	0.5	0	0.5	1.7	0.6	0.9
WF373512_LONG_A									236	80	35.9	49.7	49	68.1	16.1	1.7	17	1.5	18.8	1.4	17.7	1.8	18.3	1.2	19	1.8	15.7	0.7	16	0.8	17.9	1.7	-0.1	0.3	-0.3	0.3	-0.7	0.3	-0.6	0.3	-1.3	0.5	0.4	0.3	0.3	0.3	0.6	0.3	1.1
Total on NO segment: 76 markers, 99 series of measures-->891 lateral offsets measures and 891 vertical offset measures, of which 391 lateral and 391 vertical relevant offset measures are considered in analysis
WF373532_A	41800	PQ	SplN1	dark blue	main river channel	Moderate	meandering active river	north up, normal cpt	254	80	131.8	173.7	126.5	142.9	24.5	1.2	34.5	1	32.6	1.3	40.3	0.8	67	0.4	33.6	1.2	34.5	1.2	34.1	1.1	28.1	1.2	-0.2	0.1	-0.9	0.1	-0.7	0.1	-1.7	0.2	-2.4	0.2	-0.3	0.1	0	0.1	0.1	0.1	-1.1
WF373696_A	41931	PQ	SplN1	cyan	small active river channel	Poor	meandering marker	south up locally, normal cpt	256	80	54.3	56.1	65.3	49.4	34	1.2	43.4	2.5	52.6	2.5	43.1	2	41.4	2.8	39.7	1.6	48.4	1.5	43.4	1.4	34.3	1.9	-0.2	0.4	-0.4	0.4	-2.1	0.4	-1.2	0.4	1.6	0.5	1.5	0.4	2.4	0.4	3.4	0.4	3.4
WF373845_SHORT_A	42087	PQ	SplN1	pink	small river channel	Poor	stronly oblique to fault trace	north up overall? normal cpt	242	80	47.4	36.6	36.6	31.5	63.8	8.9	73	7.5	74.4	7.3	70.1	8.9	0	0	63.4	9.2	64.6	8.8	64.1	8.7	0	0	-1.4	0.4	-1.8	0.6	-3.4	0.5	-2.2	0.9	0	0	-1.7	0.5	-1.6	0.5	-1.8	0.6	0
WF373845_LONG_A									242	80	62.1	45.2	142.4	93.8	53.5	11.8	78.3	10	75.5	10.3	82	10	0	0	55.4	11.9	54.3	12.3	55.6	12.2	60.3	12	-1.1	0.3	-3.9	0.3	-3.6	0.3	-4.8	0.3	0	0	-1.3	0.3	-1.2	0.3	-1.2	0.3	-1.3
WF373447_A	41832	PQ	SplN2	dark blue	main active river channel	Poor	Meandering river	north up, normal cpt	253	80	79.5	95.3	49.8	65	14.1	1.6	10.6	1	5.1	1.2	4.5	1.4	1.6	1.9	11.2	2.2	11.5	2.3	16.8	1.8	13.4	1.1	0.6	0.2	0.8	0.2	2.6	0.2	2.7	0.3	2.7	0.3	0.6	0.2	0.7	0.2	1.6	0.2	1.4
WF373682_A	42113	PQ	SplN3	yellow	ancient channel	Moderate		north up, normal cpt	258	80	22.8	28.5	40.1	26.9	6.4	2.8	5.6	4	9	2.5	8.5	4.8	0	0	2.6	3.8	7.8	3	-1.5	3.4	0	0	-0.3	0.4	-0.1	0.6	-0.5	0.4	-0.4	0.6	0	0	-0.5	0.5	-0.1	0.4	-1.2	0.5	0
WF373765_MIN_A	42162	PQ	SplN3	bright green	main active river channel	Poor	meandering river	north up, normal cpt	258	80	26.3	31	31.5	20.7	25.6	5.6	21.9	7.9	22.8	4.8	26.2	4.8	19.6	6.5	29.7	2.8	29	6.6	26.4	6	30.3	5.9	-0.3	0.5	-0.3	0.7	-0.3	0.5	-0.7	0.5	-0.8	0.5	-0.3	0.5	-0.3	0.5	-0.5	0.5	-0.2
WF373765_MAX_LONG_A	42162	PQ	SplN3	bright green	main river channel	Poor	meandering river	north up, normal cpt	256	80	31.5	36.1	85	191.1	40.1	3	48.7	2.6	40.5	2.9	40.8	3.2	52.3	3.5	38.8	2.7	44	3.1	43.1	2.8	44	2.7	-0.6	0.3	-1	0.3	-0.7	0.3	-0.8	0.3	-1	0.4	-0.8	0.2	-0.4	0.3	-0.5	0.3	-0.7
WF373846_A	42238	PQ	SplN3	cyan	main active river channel	Moderate	Meandering river but clear offset	north up, normal cpt	257	80	114.3	142.9	200.1	253	55.9	0.4	80.8	0.4	60	0.5	65	0.5	74.5	0.6	57.2	0.4	60.3	0.4	61.2	0.5	68.2	0.9	-1	0.1	-2.9	0.1	-1.7	0.1	-1.9	0.1	-3.1	0.2	-1.1	0.1	-0.9	0.1	-1.1	0.1	-1
WF374070_A	42499	PQ	SplN3	olive	east-facing abandoned riser	Poor	eroded & tenuous trace in north	south up locally? normal cpt	249	80	33.3	45.1	29.1	25.8	77.7	1.3	77.3	2.4	82.1	1.8	0	0	76.7	1.5	73.8	3.7	76.2	1.2	60.6	3.5	83.7	1.7	-0.4	0.5	-0.4	0.7	-0.3	0.6	0	0	-0.3	0.7	-0.3	0.6	-0.5	0.5	-0.9	0.6	-0.3
															very base of riser
WF374093_A	42519	PQ	SplN3	pink	active channel	Moderate	Clear trace and offset, yet oblique	south up locally? normal cpt	248	80	37.6	22.5	50.2	32.4	8.2	2.4	6	2.2	8.3	2.1	8.6	2.5	0	0	2.9	2.1	5.5	2.4	6.7	1.7	4.9	3.2	0	0.4	0.6	0.4	0.2	0.4	0.6	0.4	0	0	0.3	0.5	0.1	0.5	0.9	0.5	0.8
WF374093_b_A	42519	PQ	SplN3	pink & olive	channel	Poor	active bed in north & abandoned in south	south up locally? normal cpt	249	80	45.9	34.6	48.2	28.9	79	1.5	79.4	2.6	74.4	1.5	69.5	1.2	77.7	2.1	64.4	1.8	107.5	5.2	83.3	1.9	107.3	5	-0.1	0.4	-0.2	0.5	-0.3	0.4	-0.5	0.4	-1.7	0.7	-0.8	0.5	0.3	0.5	-0.3	0.4	0.2
WF374074_A	42527	PQ	SplN4	olive	east-facing abandoned riser	Poor	eroded tenuous trace	north up?	247	80	25.4	21	18.8	27.2	3	1.7	4.7	2.3	-1.4	2.6	4.3	1.5	2.4	1.6	7.3	2.3	10.3	1.8	2.6	2.9	14.8	1.7	-0.7	0.5	-0.8	0.5	-0.8	0.7	-1	0.7	-0.9	0.8	-0.6	0.6	-0.6	0.7	-0.8	0.6	-0.4
WF374148_A	42599	PQ	SplN4	pink	active offset channel	Poor	uncertain offset for meandering river and oblique trace in north	north up?	247	80	40.8	31.9	41.8	30.5	65.4	2.1	64.9	1.4	62.5	2.1	62.1	2.1	0	0	65.2	2	63.7	1.9	63.2	2.4	60.2	3.2	-0.8	0.4	-1.3	0.5	-0.5	0.5	-0.4	0.5	0	0	-0.9	0.5	-0.8	0.5	-0.6	0.6	-0.9
WF374219_SHORT_A	42671	PQ	SplN4	bright green	channel	Poor	Max lateral offset is measured here	south up, normal cpt	249	80	30	33.8	23	44.6	20.8	1.3	17.4	1.8	24.4	2.3	19.8	1.7	0	0	26.7	2.2	30.4	2.1	16.3	1.6	0	0	1	0.8	2.3	0.9	-2.1	1.5	1.5	1	0	0	1.9	1	3.4	0.9	-1	1.1	0
WF374219_LONG_A									249	80	86.9	77	34.7	45.5	19.6	0.9	-5.2	2.1	8.7	1	-8.1	1.2	0	0	14.4	1.2	13.4	1.2	11	1.3	35	1.3	1.3	0.7	13.4	0.5	6.1	0.8	13.7	0.4	0	0	2.7	0.6	1.4	0.8	0	0.8	12.2
WF374366_A	42840	PQ	SplN4	violet	channel & West-facing riser	Poor	Tenuous & sinuous trace in north	south up, normal cpt	248	80	39.1	41	39.1	39.1	2.7	2.5	-40	3.2	7.3	2.3	-45.2	7.1	0	0	0	0	0	0	0	0	0	0	-1.5	1.5	13.9	0.9	0.3	1.3	14.6	2	0	0	0	0	0	0	0	0	0
WF373826a_A	42039	PQ	MF	normal pink	abandoned channel 1	Moderate		north up	222	80	25.7	43.2	37.6	42.9	32.7	0.6	32.5	0.7	30.2	0.9	26.9	1.2	0	0	39.1	1.3	36.6	1	35.5	1.3	34.9	3.3	-1.1	2.7	-1.8	2.7	-2	2.5	-0.6	2.4	0	0	-1.1	2.8	-1.4	2.6	-2	2.7	-5.2
WF373826b_A	42039	PQ	MF	normal & dark pink	abandoned channel 2	Moderate		north up	222	80	20.3	39.1	31.6	43.8	17.2	1	16	1	21.9	0.8	18.9	0.7	21.3	1.1	17.1	1.5	19.1	1.6	15.4	0.9	6.6	1.7	0.1	2.7	-0.4	2.7	-2.4	2.9	-1.1	2.7	-4.5	2.8	-0.3	2.8	-0.2	2.7	-1.5	2.8	-0.9
WF373992a_SHORT_A	42265	PQ	MF & SplS	orange	river channel (1); north and south separated by small pull-apart basin	Poor	the 2 marker sections are at some distance	north up	226	80	47.4	41.6	69.1	19.2	73.6	2.5	61.6	9.7	82.4	1.6	76.4	4	91.4	1.6	534.5	>>	73	2	66.9	4.4	72	2.5	-1.5	0.7	1	1.2	-2.7	1.1	-1.7	0.9	-3	1.2	166.4	>>	-1.3	0.7	-4.7	1.5	0.2
WF373992a_LONG_A									226	80	53.4	75.7	52.8	77.6	80.1	0.7	88.9	0.6	79.8	0.8	81.2	1.2	91.9	0.9	87.5	0.7	78.4	1.2	75.7	0.7	93.4	1.3	2.1	0.6	1.5	0.5	1.4	0.6	1.6	0.3	2.4	0.3	5.1	0.4	2.9	0.5	1.7	0.3	4.5
WF373992b_SHORT_A	42265	PQ	MF & SplS	orange & yellow	river channel (2); north and south separated by small pull-apart basin	Poor	oblique marker	north up	226	80	54.4	40.3	69.8	19.8	56.6	3	50.7	9.1	58.3	1.8	48.1	7.2	52.1	2	64.3	3.7	57.9	3	64.4	4.6	41.5	1.6	-2	0.6	-1.4	1.2	-2.1	0.8	0.1	1.1	-1	1.3	-1.2	0.8	-3.1	0.8	-3.2	1.1	-6.1
WF373992b_LONG_A									226	80	35	37.5	49.3	80.6	64.3	0.9	65.4	1.1	61.6	1.2	64.4	1.2	55.1	2.1	68.1	1.1	62.4	0.9	65.7	1.1	58	1.4	2.3	0.8	2.2	0.8	3.7	0.8	3.1	0.9	7.1	0.9	4.2	0.7	1.2	0.7	3.4	0.8	3.8
WF373992c_A	42265	PQ	MF & SplS	orange & violet	river channel (3); north and south separated by small pull-apart basin	Poor	the channel is broadly deflected	south up locally (due to southernmost splay)	226	80	43.5	91.6	59.8	79.3	5.3	0.6	12.7	0.9	11.2	1.4	12.1	1.1	24	1.5	29.8	1.7	29.9	1.8	20.9	1.8	27.8	2.8	2.6	0.4	1.2	0.4	3.1	0.5	2.5	0.4	-0.2	0.5	4.4	0.3	4	0.3	1.6	0.3	2.9
WF374072_A	42371	PQ	MF	medium blue	meandering channel with dominant west-facing riser	Poor	oblique marker and short south section	north up	224	80	23.8	11.9	27.5	15.6	0	0	0	0	35.1	6.8	0	0	0	0	0	0	0	0	0	0	0	0	0	0	0	0	-5.8	1.8	0	0	0	0	0	0	0	0	0	0	0
WF374087_SHORT_A	42370	PQ	SplS	medium blue	meandering channel with dominant west-facing riser	Poor	oblique marker and short north section	north up	224	80	34	24.6	23.1	12.5	0	0	29.9	9	26.6	9	23.6	11.3	0	0	0	0	0	0	0	0	0	0	0	0	-5.4	2.3	-4.4	2.5	-2.6	2.4	0	0	0	0	0	0	0	0	0
WF374087_LONG_A									225	80	52.4	50.5	25.2	13.4	1.4	>>	28.6	7.5	26.8	8	23.6	5.2	0	0	23.3	14.1	0	0	0	0	0	0	-4.1	>>	-5.9	1.9	-5.3	1.8	-3.8	1.2	0	0	-1.7	2.7	0	0	0	0	0
WF374252_A	42629	PQ	MF	pink	East-facing abandoned channel edge	Poor	south section is short and corrugated	north up	225	80	28.2	29.1	35.1	63.5	0	0	0	0	0	0	0	0	0	0	20.9	0.8	18	1.4	18.9	1.8	24.9	0.9	0	0	0	0	0	0	0	0	0	0	5.1	1.1	4	0.9	4	0.8	3.5
WF374253_SHORT_A	42592	PQ	SplS	pink	East-facing abandoned channel edge	Poor	north section is short and corrugated - marher difficult to capture	south up	226	80	20.7	33.5	26	28.2	0	0	0	0	0	0	0	0	0	0	28.3	3.2	29.9	3.3	22.2	5	40.3	2.6	0	0	0	0	0	0	0	0	0	0	3.8	2.8	5.8	1.7	3.6	1.2	8.6
WF374253_LONG_A									225	80	27.2	63.5	22.5	26.6	0	0	0	0	0	0	0	0	0	0	33.2	2.4	33	4.7	27.1	4.2	30.6	1.8	0	0	0	0	0	0	0	0	0	0	6.2	2.1	6.7	1.4	3.8	1.5	7.9
WF374264_SHORT_A	42644	PQ	MF & SplS	light green	river channel and corresponding risers	Moderate	double fault branches	north up overall?	229	80	45	25.9	63.7	33.6	39.3	2.1	229.7	>>	45.9	3.4	249.4	>>	0	0	24.9	4.9	23.7	4.9	21.5	3.9	13.6	4.6	-0.3	1.1	-88.1	>>	-5.8	1.5	-67.8	>>	0	0	-4.4	1.3	-4.6	1.5	-5.2	1.2	-5.2
WF374264_LONG_A									229	80	83.7	96.5	65	65	44.3	2.5	63	6.2	67.8	4.1	53.9	2.6	64.6	3.2	46.1	3.5	42.9	2.8	41.7	2.7	37.3	2.3	-6.1	1.2	-13.6	3	-16.9	2.4	-11.8	1.5	-18	2.1	-7.1	1.3	-8.5	1.6	-8.3	1.6	-12.9
WF374382_A	42806	PQ	MF	violet	channel & dominant West-facing riser	Poor		north up	230	80	55.9	58.2	41.8	44.1	26.3	0.9	-4	1.1	24.1	1.7	6.9	1.3	16.6	1.4	26.5	0.9	26.9	0.9	28.4	1.1	26.4	0.9	-4	0.5	1.4	0.4	-5.4	1	-1.2	0.6	-6.1	1.3	-4.4	0.6	-4.1	0.6	-4.2	0.6	-3.9
WF374469_SHORT_A	42934	PQ	MF	purple	largely deflected channel (complicated flow patterns)	Poor	eroded edges & roads crossing them	south up	224	80	39.4	31.9	31.5	36.9	60.8	3.2	41.9	3.1	51.7	2.9	44.2	3.3	0	0	52.1	4.4	41.5	2.7	46.6	3.7	0	0	7.2	0.9	6	1.3	5.2	1.3	7.5	1	0	0	3.6	1.2	0.2	1.1	0	1.4	0
WF374469_LONG_A									224	80	86.7	97.9	38.2	84	63.2	4.5	58.3	2.8	64.4	1.5	48.6	4.1	0	0	73.6	4.4	74.8	4.3	71.9	4.5	0	0	1.2	0.3	2.3	0.7	3.1	0.7	5.4	0.5	0	0	2.6	0.4	0.4	0.3	-1.5	0.4	0
WF374550_SHORT_A	43052	PQ	MF	red	offset channel & dominant East-facing riser	Poor	tenuous trace in south	north up	226	80	27.5	21.2	47.4	46.2	41.6	3.2	37.2	2.9	46.4	4.1	41.3	3.3	32.8	2.6	37.7	1.9	47.3	2.6	42.1	1.8	0	0	-0.5	2.2	-0.2	2	0.1	2.5	-0.5	2.2	0.9	2	-3.2	2.4	-1.8	2.4	-2.7	2.5	0
WF374550_LONG_A									226	80	33.7	48.3	44.1	48.7	41	1.5	36.4	1.3	39.6	2	37	1.3	32	1.4	37.9	0.8	37.4	0.6	41.8	0.8	0	0	1.2	1.3	1.4	1.3	1.1	1.5	1.7	1.2	2.3	1.3	-0.3	1.8	-1	1.9	0.4	1.8	0
WF374550_bis_A	43097	PQ	MF	green	small channel & dominant west riser	Poor	tenuous marker	south up because of secondary fault in south (dotted)	227	80	21.7	40.1	15.5	40.8	23.4	1.5	0	0	0	0	0	0	0	0	30.7	0.9	31.8	1.5	24.3	1	26.6	1.3	1.1	1	0	0	0	0	0	0	0	0	1.7	0.8	1.9	0.8	1.2	0.8	1.3
WF374550_ter_A	43108	PQ	MF	yellow	east flank of a small ridge	Poor		north up	229	80	27.8	61.5	13	31.4	12.4	2.5	0	0	0	0	0	0	0	0	18.7	2	12.7	3.2	14.7	2.1	24.9	1.4	-2.6	1	0	0	0	0	0	0	0	0	-1.1	0.6	-2.5	0.9	-1.5	0.6	1
WF374612_A	43148	PQ	MF	cyan	river channel - smallest offset	Poor	the actual east channel edge is eroded	north up	230	80	48.3	22	42.4	51.2	12.5	3.2	0.9	8.8	7.4	5.2	11.1	2.2	0	0	21.7	1.4	22.1	1.8	0	0	0	0	1.9	0.6	1.7	1.1	2.4	1	1	0.6	0	0	-0.1	0.8	0.1	0.6	0	0	0
WF374729_SHORT_A	43323	PQ	MF	yellow	old offset channel	Poor		south up	220	80	38.1	28.8	67.8	50.2	36.3	2.9	25.2	2.4	27.2	2.9	25	3.4	34.4	2	8.3	1.7	-10.8	3.1	12.4	2.3	4	3.2	3.9	0.9	4.3	0.9	4.4	1.3	4.5	1.2	3.7	0.9	2	0.7	0.7	0.6	1.5	0.7	1.8
WF374729_LONG_A									220	80	30.2	31.1	90.1	109.6	33.5	3.1	30.8	2.5	34.6	2.8	34.9	2.9	39.5	1.6	26.3	3.9	25.2	3.1	31.9	4.3	0	0	4.8	0.5	4.4	0.6	4.3	0.5	4.4	0.6	3.4	0.5	2.1	0.5	2.4	0.6	2.6	0.6	0
WF374757b_A	43376	PQ	MF	green	river channel (very short southern section before diversion by relief)	Poor		south up	224	80	30.6	18.1	38.1	32.5	12.7	3.6	-0.5	7.3	10.3	9.1	9.5	5	14.6	4.7	19.5	4.2	3.6	2.6	9.1	3.3	0	0	1.9	1.1	3.6	1.5	0.8	1.8	1.6	1	0	1	3.1	0.7	-2.3	1.4	-0.4	1.2	0
WF374739_SHORT_A									236	80	47.7	32.4	44.9	47.7	42.8	2.9	31.2	5	24.7	5.4	27.3	6	0	0	43.1	4.5	41.4	3.4	47.3	4.9	0	0	-2.4	0.5	-0.2	0.9	2.5	1	1.4	1.1	0	0	-2.4	0.4	-2.7	0.4	-1.4	0.6	0
WF374739_LONG_A	43438	PQ	MF_N	green	offset river channel	Poor	Eroded sinuous channel	north up, normal cpt	236	80	64.8	47.7	47.7	107.4	35	0.9	32.2	0.7	25.1	1.2	25.5	1.4	42.7	1.1	39.4	1.6	35.2	2.2	38.9	1.8	32.5	1.9	-1	0.2	-0.5	0.3	1.8	0.2	0.3	0.3	-6.6	0.6	-1.5	0.4	-1.3	0.5	-1.6	0.4	-2.5
WF374757a_A	43376	PQ	MF	dark & bright green	abandoned channel in south	Poor	Southern section is very tenuous	north up?	227	80	47.1	55.6	37.6	42.3	47.2	1.5	43	3.2	45.8	4.6	38.7	3.8	0	0	33.2	3	28.5	2.6	35	2.5	33.1	1.9	0.7	1	0.9	1.3	0.6	1.4	2.6	1.4	0	0	-2.1	1.2	-4	1	-1.8	1.2	-1.2
WF374889_A	43624	PQ	MF_N	pink	active river channel	Poor	not well defined marker trace	north up, normal cpt	230	80	40.8	29.2	26.9	32.9	6.4	5.1	7.4	5.8	6.6	3.7	3.6	3.5	0	0	-2.6	7.6	3.5	7.3	3.3	6.3	0	0	-1	0.9	-0.1	1.1	-0.8	1	-1	1.1	0	0	-2.5	1.3	-0.8	1.2	0.4	1.2	0
WF374891_A	43584	PQ	MF	pink	deflected active river channel	Moderate	deflected channel	south up	223	80	64.2	47.4	69.2	35.5	20.1	3.5	25.5	2.1	28.8	2.1	15.7	8.8	0	0	-23.5	9.5	-32.7	11.4	-50	24.5	0	0	1.9	0.7	2	0.6	1	0.5	3.5	1.8	0	0	-7.7	1.3	-11.6	2	-16.4	5.4	0
WF374891b_A	43640	PQ	MF	green	base of west-facing relief	Poor	oblique in south	north up	232	80	43.6	31.4	31.9	77.4	3.6	2.8	8.8	5	11.2	5.3	5	5.8	0	0	-11.1	3.8	-7.5	3.7	-2.5	3.3	0	0	-2.4	0.6	-3.7	0.4	-4.5	0.4	-1.9	0.6	0	0	-2.1	1.3	-2.1	1.2	-0.9	1	0
WF374938_A	43692	PQ	MF_N	yellow	subtle west-facing scarp	Moderate		north up	234	80	26	32.8	25.7	30	0	0	17.9	1.5	17.6	1	17.5	1.4	0	0	0	0	0	0	0	0	0	0	0	0	-8.5	2.1	-8.5	1.9	-8.7	1.7	0	0	0	0	0	0	0	0	0
WF375030_A	43830	PQ	MF_N	cyan	small offset channel	Poor	very small section in south	south up locally	230	80	17.5	22.3	32.1	37.4	9.3	2.8	10.5	2.2	16.1	2.3	13.3	1.8	19.5	2.4	10.7	4.9	8.6	2.5	1.8	2.8	5.6	1.8	2.5	0.6	1.7	0.7	0.2	0.8	1	0.7	-0.9	1.5	2.3	0.6	1.1	1.6	0.7	1	0.2
WF375179_A	44002	PQ	MF_N	pink	oblique offset channel	Poor	Southern section is very small	north up?	228	80	30.3	24.7	68	51.9	40.8	4.4	36.1	4.4	0	0	36.8	16.4	0	0	55.7	7.1	51.2	6.1	55.7	8.3	0	0	1.1	1.2	0.6	1.3	0	0	0.5	1.4	0	0	2.4	1	1.6	1.1	1.8	0.9	0
WF375179b_A	44052	PQ	MF_N	pale violet	acient incision	Poor	eroded marker	south up	224	80	32.9	19.5	73.5	36.6	0	0	0	0	0	0	0	0	0	0	24.3	6.4	53	6	29.3	11.4	0	0	0	0	0	0	0	0	0	0	0	0	4.1	0.8	7.6	1	4.3	2.2	0
WF375354_A	44081	PQ	SplS	bright green	East-facing abandoned riser	Poor	clear marker but partly eroded	north up?	241	80	154.5	112.7	174	151.7	0	0	0	0	0	0	0	0	0	0	45.8	1.9	41.4	1	47.6	1.8	0	0	0	0	0	0	0	0	0	0	0	0	11.7	0.3	8.6	0.5	12.7	0.3	0
WF375286_A	44268	PQ	MF	bright green	East-facing abandoned riser	Moderate	Old eroded marker	south up locally	219	80	151	138.5	100.2	103.7	103.9	15.4	0	0	0	0	0	0	0	0	176.9	1.4	186.4	0.8	159	2.5	0	0	6.3	6.2	0	0	0	0	0	0	0	0	36.2	0.4	39.1	0.5	32.3	0.4	0
WF375659_A	44877	PQ	MF	orange	East-facing abandoned riser	Moderate		south up	221	80	46.2	73.7	61.4	180.7	0	0	0	0	0	0	0	0	0	0	85.9	1.3	95.1	0.8	88.3	1.3	85.7	0.7	0	0	0	0	0	0	0	0	0	0	1	0.3	1.7	0.3	0.9	0.3	0.7
WF375684_A	44917	PQ	MF	yellow	East-facing abandoned riser	Moderate		south up	223	80	71.5	73	37.6	99.7	0	0	0	0	0	0	0	0	0	0	42.7	3	48.6	2.8	40.5	3	0	0	0	0	0	0	0	0	0	0	0	0	0	0.5	0.9	0.4	-0.3	0.5	0
WF375697_A	44824	PQ	SplS	yellow	East-facing abandoned riser	Moderate		south up	217	80	56.1	70.5	78.4	46.7	13.4	3.5	11.6	5.1	22.6	2.7	14.5	4.8	34.7	4.7	13.6	3.5	19	2.9	18	5.2	25.9	2.8	2.7	0.4	2.8	0.7	2.7	0.8	2.8	0.9	2.4	1.6	2	0.3	2.6	0.4	2.7	0.3	3.2
WF375683_SHORT_A	44929	PQ	MF	blue	offset channel	Moderate	clear but small pond masks south end of north section	south up	224	80	38.1	46.7	48.4	56.3	27.1	0.7	28.2	0.8	22	0.8	23.3	0.7	18.9	1.2	34.5	1.3	44.1	1	27.3	0.9	0	0	0.5	0.4	0.5	0.4	1	0.4	1	0.4	1.7	0.6	1.2	0.4	3.7	0.5	1.1	0.4	0
WF375683_LONG_A									223	80	26.4	58.1	39.2	91.9	27.4	0.7	25.2	0.6	22.6	0.8	24.3	0.7	24.1	0.8	29.5	0.5	35.6	0.7	31	0.7	0	0	0.4	0.3	0.7	0.4	0.8	0.3	0.8	0.3	1.4	0.4	0.8	0.3	1.9	0.3	1.2	0.3	0
WF375783_A	45065	PQ	MF	pink	East-facing oblique abandoned riser	Poor	clear offset but oblique marker	south up?	222	80	64.1	38.4	67.4	79.7	0	0	0	0	0	0	0	0	0	0	34.4	4.2	31.8	3.9	24.3	5	20.2	4.3	0	0	0	0	0	0	0	0	0	0	0.4	0.7	0.3	0.6	0.3	0.6	0.1
			across the 2 branches
WF375807_A	45113	PQ	SplN	pale blue	East-facing small abandoned riser	Poor	the marker is small and oblique	north up	234	80	26.7	23.9	13.7	27.4	6.4	4.6	6.7	6.3	0	0	0	0	0	0	5	5	5.4	4.1	5.9	4.5	5.7	4.8	0.1	0.5	0.1	1.9	0	0	0	0	0	0	0	0.5	-0.2	0.5	-0.5	0.6	-0.3
WF375848_A	45184	PQ	MF	violet	Main active riverbed	Poor	meandering active river with oblique sections	south up?	224	80	101.6	77.1	24.9	51.3	57.1	5.3	34.4	4.7	32.5	4.7	32.3	4.9	27.8	5.7	54.2	5.2	59.2	5.8	59.3	5.5	56	5.1	0.5	0.3	1.2	0.3	2.2	0.3	2.4	0.4	3	0.9	0.1	0.3	0.4	0.3	0.4	0.3	0
WF375856_A	45097	PQ	SplS	violet	Main active riverbed	Poor	meandering active river & large offset	south up	221	80	361.8	405.3	148.8	84.7	245	8.3	245.5	7.8	233.8	8.1	246.8	8.1	152.4	7.2	263.3	8.4	265.6	8.5	263.7	8.2	324.8	7	-0.9	0.2	-1.1	0.2	-0.4	0.2	-0.3	0.2	3.4	0.2	1.7	0.2	3.9	0.2	5.2	0.2	12.1
			ancient branch of MF?
WF376130_A	45473	PQ	SplS	yellow	subtle east-facing riser	Poor		north up	228	80	39.7	28.2	61.9	46.2	38.5	1.9	33.7	2	35.9	1.9	39.2	2.4	33.5	2.5	49.2	2.6	47.2	1.2	66.8	7.5	49.6	2.1	0	0.5	-0.1	0.5	0	0.6	-0.5	0.5	-0.2	0.7	0	0.4	-0.3	0.4	1	0.6	-0.1
WF376192_A	45521	PQ	SplS	cyan	well-incised channel	Poor	strongly oblique marker	north up	231	80	47.8	36.4	73.8	25.1	16.6	15	23.9	7.6	15.3	11.4	11.5	16	0	0	0	0	0	0	0	0	0	0	-1	1.2	-0.9	0.7	-1	0.8	-0.4	1.1	0	0	0	0	0	0	0	0	0
WF377052_A	46613	PQ	SplS	pale violet	oblique channel	Poor	curved deflected marker	south up	230	80	77.6	149.2	52.2	39.7	12	0.8	30.8	0.7	31.8	1.9	41.4	3.5	0	0	5.6	2.3	8.2	1.6	5.7	3.8	0	0	7.8	1	3.3	1.1	4.4	1.1	2.5	2	0	0	7.1	1.3	7.6	1.3	7.8	1.6	0
WF377180_A	46713	PQ	SplS	dark blue	well-eroded channel	Poor	curved deflected marker	south up	227	80	61	115.1	44.4	45.1	15.9	0.5	-2.6	0.9	-2.6	1	6.5	0.9	5.1	1.6	29.9	0.7	24.9	0.9	21.2	1.2	0	0	1.4	0.3	10.1	0.6	9.9	0.6	6.5	0.4	12	0.8	6.7	0.4	4.6	0.4	3.3	0.6	0
WF377309_A	46927	PQ	SplS	brown	top of a east-facing relief	Poor	eroded marker, difficult to capture with code	south up	252	80	88.5	111.2	112.6	87.6	0	0	0	0	0	0	0	0	0	0	6.9	1.3	-6.9	1.8	3.8	1.3	37.7	1.1	0	0	0	0	0	0	0	0	0	0	5.8	0.4	0.1	0.4	4.5	0.4	0
WF377614_A	47203	PQ	SplS	yellow	small channel	Poor	offset is uncertain	north up	259	80	23.1	47.6	28.6	96.1	10.9	1	8.6	0.8	8.6	1.2	10.9	1.1	8.7	1.4	13.9	1.3	10.3	0.9	11.7	0.9	5.9	1	-0.5	0.3	-0.2	0.3	-0.3	0.3	-0.3	0.3	-0.3	0.3	-0.3	0.4	-0.4	0.3	-0.5	0.3	-0.6
WF376098_A	45306	PQ	SplS2	orange	west-facing riser	Poor	fault trace is not certain	south up?	215	80	89.6	122.8	96.8	137.3	19.9	2.5	26.3	1	23.4	0.9	22.9	1.2	23.8	0.8	29.5	5.5	24.8	4.8	27.3	4.3	0	0	0.1	1	-0.5	0.3	0.2	0.2	0.2	0.2	0	0.4	2.6	2.4	2.6	2.1	2.6	2	0
WF376178_A	45414	PQ	SplS2 & SplS3	cyan	well-incised channel	Poor	fault trace is not certain	north up?	230	80	34.2	33.3	67.9	85.4	42.3	1.3	48.2	1.5	48	1.2	43.9	1.2	0	0	44.1	1.9	41.8	1.4	47.2	2	37.3	1.1	-0.6	0.5	-1.4	0.6	-1.7	0.6	-0.4	0.6	0	0	-1	0.5	-1.3	0.4	-1.1	0.5	-1.6
WF376218_A	45336	PQ	SplS4 & SplS5	cyan	well-incised channel	Poor	meandering channel & fault trace is uncertain	south up	230	80	53.2	90.9	36.5	71.8	34.8	1.4	32.8	1.2	28	1.5	30.1	1.5	24.1	2	41.6	0.9	40.2	0.5	43.3	0.6	38.7	1.9	-0.1	0.2	1.5	0.3	2.8	0.3	2.1	0.3	9.6	0.8	0.7	0.3	1.2	0.4	0.9	0.4	0.8
WF376145_A	45673	PQ	MF	bright green	Small offset channel	Poor	very small marker	south up	221	80	23.6	32.6	15.7	27.1	9.6	1.7	0	0	0	0	0	0	0	0	16.7	2.2	16.4	3.3	18	3.4	12.7	2.2	1	1.5	0	0	0	0	0	0	0	0	4.8	1.2	5.4	0.8	5.8	0.6	4.1
WF376550_A	46321	PQ	MF	yellow	top of small east-facing scarp	Poor	small sections either sides	south up	228	80	26.3	12.3	27.4	26.7	24.5	3.6	0	0	21.5	14.8	0	0	20.9	3.4	0	0	0	0	0	0	0	0	-8.8	3.3	0	0	-4.4	13.7	0	0	-1.3	2.4	0	0	0	0	0	0	0
Total on PQ segment: 62 markers, 75 series of measures--> 675 lateral offsets measures and 675 vertical offset measures, of which 309 lateral and 309 vertical relevant offset measures are considered in analysis
WF376585_A	46446	RS	MF	purple	small channel	Moderate		south up	233	80	26.2	24.4	28.8	52.8	2.1	8.8	11.5	6	16	4.7	35.8	1.9	35.2	2.9	1.6	8.5	-0.1	9	-0.5	9	-0.5	8.6	2.5	1	2.1	0.9	1.8	0.7	2.2	0.9	2.6	1	2.8	1.4	1.8	1	1.9	1.2	1.6
WF376692_A	46583	RS	MF	pink	small offset incision	Moderate	clear offset marker	north up	229	80	18.1	25.9	17.8	54.6	16.6	1.7	18.3	2.6	18.3	2.4	16.4	1.9	12.7	0.9	14	1.2	16.8	2.8	16.7	1.9	9.4	2	0.2	1	0.5	1	0.2	0.9	0.5	0.9	0.6	0.7	0.3	0.9	0.3	0.9	0.2	1	-0.2
WF376701_A	46598	RS	MF	yellow and maroon&green	small offset incision	Moderate	clear offset marker	north up	229	80	20.3	23.1	26.2	22.6	14.4	1.8	25.4	7.8	17.3	2.7	18.8	6	0	0	14.8	2.6	13.2	1.7	19.3	3	11.5	1.1	0.6	0.8	-1.8	1.1	-0.5	0.7	-0.4	0.8	0	0	0.5	0.7	0.3	0.9	0.7	0.7	-0.2
Tea Creek Road: a-a''															33	2
WF376710a_A	46619	RS	MF	maroon&green	small incision	Poor	Uncertain correlation	north up	229	80	19.7	24.3	23.4	21.4	31	1.4	31.8	1.6	32.4	1.2	32.3	1.2	36.1	1.5	35.5	3	28.6	2.1	30.4	3.3	31.5	1	-1.1	0.9	-1.1	0.9	-1.4	0.8	-1.1	0.8	-2.1	0.9	-0.5	1.1	-1.3	0.8	-1.2	0.8	-0.5
WF376710b_A	46619	RS	MF	maroon&green and bright green	small offset incision	Poor	south part is small	north up	229	80	11.7	13.1	32	36.8	9.3	3.9	6.3	4.1	9.3	6.1	5.1	2.1	11	2	10.4	2.6	5.4	>>	9.5	4.5	-2.4	1.8	-0.4	1.2	-0.6	1	-0.9	1	-0.7	0.9	-1.9	0.8	-0.5	1.1	-0.6	1.4	-0.8	1	-1.3
WF376788_A	46709	RS	MF	pale pink	small incision	Poor
not possible to measure for too small in south						ignored
							ignored
WF376820a_A	46756	RS	MF	cyan and yellow	beheaded channel	Poor	uncertain correlation & meandering marker in north	north up	232	80	39	44.6	25.4	22.1	63.5	6	65.9	5.5	68.3	3.3	63.8	2.6	0	0	66.9	3.8	70.9	2.4	67.1	2.3	74.2	2.7	-0.6	1.7	-1.9	1.5	-3	0.8	-1.6	0.7	0	0	-2.5	1.2	-2.4	1.2	-2.8	1.6	-3.1
Tea Creek Road: d-d'															22	NA
WF376820b_MIN_A	46756	RS	MF	cyan	offset channel	Poor		north up	232	80	49.8	80.9	52.3	80.9	21.4	1.2	31.6	0.9	36.7	1	34.8	1	0	0	20.5	1.5	17	1.3	22.7	1.1	33.8	1.1	1.4	1.8	-1.9	2.1	-5	2.1	-4.9	2.1	0	0	2.2	1.9	1.5	1.8	2.4	1.7	3.1
WF376820b_MAX_A	46756	RS	MF	cyan	offset channel	Poor		north up	232	80	49.8	80.9	52.3	80.9	21.4	1.2	31.6	0.9	36.7	1	34.8	1	0	0	20.5	1.5	17	1.3	22.7	1.1	33.8	1.1	1.4	1.8	-1.9	2.1	-5	2.1	-4.9	2.1	0	0	2.2	1.9	1.5	1.8	2.4	1.7	3.1
WF377053_A	47052	RS	MF	yellow	wide incision with rounded flanks	Poor		south up	234	80	42	29.7	58.4	20.9	-1.1	2.2	-17	11.8	8.5	2.4	-206.6	>>	0	0	-27.5	33	25	27.9	61.4	>>	11.1	1.5	1.7	0.9	4.7	1.6	2.3	0.7	30.5	>>	0	0	3.8	2.2	2.6	1.2	3	>>	4.8
WF377098_A	47195	RS	SplN	bright green	small incision	Poor	Small deflected marker	south up	223	80	25.7	17.6	42.4	25.4	5.5	2.8	15.8	>>	8.5	4	21.3	>>	0	0	-2.6	6	1.3	2.5	-16.6	>>	0	0	0.4	1.2	-3.4	>>	1.2	2.8	-6.1	>>	0	0	-3.9	4.5	-0.5	1.6	-10.1	>>	0
WF377216_A	47379	RS	SplN	orange	small ancient deflected & offset channel	Poor		north up	222	80	91	46.9	90.6	42.3	21.9	5.3	4.8	8.5	24.1	10	-4.6	2.6	35.5	15.7	18.9	2.4	7.3	4.1	21.4	3.8	0	0	-3	1.4	-1.4	1.2	-3.7	1	-0.4	1.7	-5.4	1	-2.9	0.7	-3.8	0.7	-3.3	0.9	0
WF377216bis_A	47379	RS	SplN	orange & pink	ancient beheaded channel in south	Poor	southern section difficult to capture	north up	223	80	47.2	22.6	114.5	58.2	96.2	5	98.1	3.1	100.2	2.8	103.3	2.6	0	0	88.2	3.7	97.9	2.9	85.5	5.1	77.5	4.1	0.9	2.9	1.4	3	1.2	3.1	1.1	3.1	0	0	-0.4	2.4	1.3	2	-1.7	2.5	4.9
WF377262_SHORT_A	47462	RS	SplN	medium blue	small channel	Poor	Oblique in south	north up	221	80	43.2	25.1	27.4	40.4	6.4	9.5	8.7	7.1	10	8.4	4.3	8.5	0	0	11.7	11.6	8	15.6	0.6	12.1	0	0	-0.7	1.3	-1.1	1.8	-2	1.6	0.1	1.8	0	0	-1.8	1.4	-1.2	1.8	-2.5	1.3	0
WF377262_LONG_A									222	80	65.5	40.4	60.4	99.8	8.2	8.4	3.1	9.2	7.1	8.3	13.2	8	0	0	12.5	10.1	30.6	7.6	2.6	11.5	53.5	3.4	0.5	2.5	-1.1	2.7	-0.3	2.5	-1.1	2.5	0	0	0.8	2.5	2.7	2.3	-0.8	2.8	4.7
WF377918_A	48572	RS	MF	bright green	beheaded channel	Moderate	Large offset	north up	213	80	29.2	40.3	25	16.2	106.4	1.4	110.3	1.5	105.9	1.3	105.4	1.4	104.5	2	113.2	1.6	113.7	1.6	113.8	2.6	0	0	-1.8	0.6	-2.7	0.6	-3.3	0.5	-4.1	0.5	-4.2	0.5	-2.2	0.8	-2.1	0.8	-2	1	0
WF378003_A	48732	RS	MF	yellow	subtly incised channel	Poor	clear offset	north up	218	80	26.9	61.6	40.4	71.2	7.8	0.8	15.7	0.7	12.7	0.7	8.5	0.9	15.9	1.2	6.7	0.8	5.4	0.9	4.4	1	0	0	-3.3	0.3	-3.6	0.3	-3.6	0.3	-3.5	0.4	-3.8	0.6	-3.4	0.4	-3.4	0.5	-3.4	0.4	0
WF378076_A	48848	RS	MF	pink	beheaded channel (small section in north)	Moderate		north up	218	80	21.1	22.5	20.2	17.8	30.7	1.9	45.3	5.7	32	2.2	41.3	4.9	29.1	2.1	32.3	3.2	28.1	2.1	34.2	2	35.4	3.7	-3.2	0.9	-5.1	0.9	-3.2	1.1	-5.6	0.9	-4.7	0.9	-2.9	1.1	-4.2	0.8	-3.2	0.9	-4.7
WF378125_A	48935	RS	MF	dark blue	beheaded channel	Poor	large river mouth in north	north up	218	80	64.1	58.3	42.9	35.2	38.6	1.6	44.8	3.5	43.1	4	46.2	3.5	0	0	39.7	1.5	37.6	1.1	36.3	1.1	36.6	2.7	-1.5	0.4	-2.7	0.3	-3.2	0.3	-3.4	0.4	0	0	-2.1	0.4	-3.5	0.4	-4.3	0.4	-4.3
WF378162_A	49012	RS	MF	cyan	eastern-facing well preserved terrace riser (homogeneous across fault)	Poor	Clear marker but road has partly modified its trace in north	north up	220	80	38.8	65.7	113.7	215	27.9	1.8	0	0	0	0	0	0	39.8	5.1	38.6	1.6	41.8	2	41.7	1.8	37.7	1.7	-4.6	0.5	0	0	0	0	0	0	-2.8	1.4	-5.9	0.2	-5.2	0.2	-5.1	0.2	-6.8
WF378271_A	49204	RS	MF	blue	eastern-facing well preserved terrace riser (homogeneous across fault)	Moderate	Clear offset marker but oblique in south	north up	220	80	87.6	80.9	46.6	24.9	0	0	0	0	0	0	0	0	0	0	20	8.5	41.7	1.7	18.6	5.2	48.7	1.1	0	0	0	0	0	0	0	0	0	0	-3.9	0.6	-2.8	0.6	-5.7	0.5	-2.7
WF378307_A	49235	RS	MF	pink	ancient beheaded channel	Poor	uncertain correlation	north up	220	80	31.2	69.1	27.6	61.3	55.2	1.1	0	0	0	0	0	0	0	0	56.1	0.7	57.7	0.5	58.7	0.7	52.6	0.9	-2.8	0.5	0	0	0	0	0	0	0	0	-3.2	0.2	-3.2	0.2	-3.2	0.3	-3.2
WF378307b_A	49249	RS	MF	cyan	ancient beheaded channel	Moderate		north up	220	80	68.2	95	27.9	33.6	46	1.4	43	1.4	41.9	1.2	41.7	1	44.7	1.4	49.3	1.3	44.1	1.5	44.2	1.9	0	0	-0.6	0.3	-1.2	0.4	-0.8	0.3	-1.1	0.3	-1.7	0.6	-1	0.4	-1.3	0.3	-1.8	0.3	0
WF378350_A	49309	RS	MF	purple	eastern-facing terrace riser	Moderate		north up	222	80	84.4	214.3	64.1	133.1	29.2	2	34.3	1.7	35.9	1.9	34.1	1.7	39.9	0.7	38	1	35.1	1	32.2	0.9	23	1.3	-2.4	0.2	-2.6	0.2	-2.6	0.2	-2.7	0.2	-3.7	0.3	-2.4	0.2	-2.7	0.2	-2.6	0.2	-3
			total offset across the 3 branches												very base of riser
WF378377_MIN_A	49352	RS	Br_S	yellow	east-facing riser	Moderate	Site where slip jumps from MF to Br_S	north up	227	80	51	76.1	47.7	97.9	11.8	1.4	12	1.5	13.6	1.3	12.2	1.4	14.6	1.4	13	1.2	12.3	1.2	12.3	1.3	7.2	0.8	0.1	0.2	0	0.3	0	0.2	0	0.2	-0.3	0.3	0	0.2	-0.1	0.2	-0.3	0.2	-1.3
															very base of riser
WF378453_A	49417	RS	Br_S	bright green	east-facing riser	Moderate		north up	223	80	40.4	77.4	38.5	108.7	14.8	0.6	10.6	0.7	15.6	0.6	12.9	0.6	9.6	0.5	8.5	0.6	10.9	0.5	10.2	0.5	12.2	0.7	0.2	0.2	0.2	0.2	0	0.2	0	0.2	-0.1	0.3	-0.6	0.2	-0.3	0.2	-0.7	0.2	-0.1
															very base of riser
WF378485_A	49489	RS	MF	cyan	recent channel in active river tread, with most prominent west edge	Poor	curved trace	south up?	225	80	58.7	73.6	39.4	62	-0.9	1.5	2.1	1.5	0.9	1.6	0.7	1.5	0	0	5.4	1	4.8	1.1	3.6	1.1	1.1	0.9	0.7	0.2	0.6	0.3	0.6	0.2	0.6	0.3	0	0	1	0.2	1	0.2	0.8	0.2	0.6
WF378501_A	49530	RS	MF	dark blue	major meandering active river	Poor	Large offset	north up overall	222	80	144.9	503.2	114	224.7	186.6	1.4	142	1.8	130	1.7	137.7	1.3	104.4	1	164.7	0.6	140.5	0.4	157.9	0.8	136.8	0.7	-0.1	0.1	-0.5	0.1	-0.9	0.1	-1.1	0.1	-2	0.1	0.8	0.1	0.3	0.1	0.9	0.1	1.5
			minimum offset of the active riverbed
WF378736_A	49916	RS	MF	green	western-facing terrace riser	Moderate		north up	222	80	23.9	24.9	42.9	61.8	16.7	1.3	18	2.5	23	1.8	21.5	3	22	4	17.4	1.7	20.3	1.8	18	1.7	20.8	1.8	-3.4	2.2	-2.2	1.3	-4.8	1.4	-4.2	0.8	-1.7	0.5	-3	2.4	-2.7	2.3	-2.7	2.4	-3.2
WF378739_A	49875	RS	Br_S	green	western-facing terrace riser	Moderate		south up	218	80	91.4	213.9	69.2	38.1	-14.7	8.3	25.4	4.2	23.6	4.1	24.1	3.7	18.7	6.4	-7.4	9.4	-11.3	9.4	1.6	7.8	58.7	1.3	6.2	0.6	-0.3	0.7	-0.2	0.7	-1.7	1	0.1	0.3	6.2	0.7	6.3	0.6	6.4	0.6	-2.3
WF378740_SHORT_A	49916	RS	whole MF	green	western-facing terrace riser	Moderate		south up	222	80	64.4	54	74.1	69.2	25	2.4	54.2	1	52.4	0.9	47.5	0.9	41.9	1.8	49.1	2.8	35.1	2.3	48.1	2.9	46.2	1.4	6.4	0.4	1	0.4	0.4	0.4	0	0.4	-1.7	0.3	6.4	0.4	6.5	0.4	6.9	0.4	6.5
WF378740_LONG_A			Total offset						222	80	96.9	221.5	155.7	187.6	23.8	1.7	45.6	2	44.5	1.9	45.5	1.9	37.1	2.1	34.9	1.6	32.7	1.4	35.7	1.4	40.4	1.6	5.8	0.1	1.7	0.1	0.7	0.1	-0.1	0.1	-1.4	0.1	5.8	0.1	5.9	0.1	5.9	0.1	6.3
WF378776_A	49980	RS	MF	orange	ancient offset channel	Good		north up	222	80	53.4	53.4	32.7	37.8	35.1	2.1	32.9	1.9	37.1	0.9	32.2	1.8	40.7	1.9	39.3	3.1	38.6	2.6	38.3	3	0	0	-1.2	0.3	-1.3	0.3	-1.3	0.3	-1.3	0.3	-1.7	0.4	-0.9	0.3	-1	0.3	-1.1	0.3	0
WF378798a_A	50000	RS	MF	violet	west-facing ancient riser	Moderate	oblique marker	north up	222	80	43.1	40.7	38.4	40.7	0	0	21.2	1	21.5	1	15	1.2	18.6	2.7	0	0	0	0	0	0	0	0	0	0	-1.8	0.3	-1.6	0.3	-1.1	0.4	-0.7	0.7	0	0	0	0	0	0	0
WF378798b_A	50027	RS	MF	pink	deflected river channel	Poor	Marker is sinuous in south	north up	222	80	34.6	38.8	38.3	43.9	5.8	0.7	5.4	0.9	4.5	0.8	6.2	0.9	5.6	1.3	2.9	0.9	11.1	1.2	7.2	0.9	2.5	1	-0.5	0.3	-0.5	0.4	-0.3	0.3	-0.5	0.4	-0.7	0.5	-0.7	0.3	-1.1	0.5	-0.7	0.4	-1
WF378838_SHORT_A	50103	RS	MF	yellow	western-facing well-preserved terrace riser	Good		south up locally?	222	80	69.9	74.1	79.6	82.4	94.2	1.7	42.7	1.8	50.3	1.3	52.5	1	54.7	0.9	119.8	3	123.7	3.3	124.1	3.2	115	3.2	-7.2	0.4	0.3	0.3	0	0.3	-0.8	0.3	-0.1	0.3	-9.8	0.8	-9.5	0.8	-9.5	0.8	-9.9
WF378838_LONG_A									222	80	116.3	204.2	69.2	140.5	66.7	1	50.4	0.7	49.9	0.8	54.5	0.8	53.3	1	63.2	0.9	63.4	0.8	66	0.8	70.4	0.6	-3.7	0.2	-0.6	0.1	0	0.1	-1.1	0.2	-0.4	0.1	-3.8	0.2	-3.8	0.2	-3.7	0.2	-4
WF378928_SHORT_A	50225	RS	MF	medium blue	ancient offset channel	Poor	the channel is eroded	south up locally?	220	80	103.1	105.9	45	83.1	89.8	1.9	97.5	2.1	98.2	2.3	83.7	2.6	84	1.5	109.9	2	119.3	1.6	119.4	2.4	133.1	2.3	-0.4	0.2	-0.3	0.2	-0.3	0.2	0	0.2	0	0.2	-0.2	0.3	-0.1	0.3	-0.1	0.3	0.1
WF378928_LONG_A									220	80	107.3	160.6	54	137.7	84.1	2.4	89.9	1.8	90.3	2.2	94.5	1.7	0	0	109.2	1.6	107.5	1.6	110.4	1.9	0	0	0.1	0.4	0.1	0.2	0	0.2	0.1	0.2	0	0	-0.1	0.3	-0.1	0.3	-0.2	0.3	0
WF378941a_A	50254	RS	MF	pink	ancient beheaded channel	Poor	marker has subtle trace	south up?	220	80	57.4	73.4	56.1	90.7	50.3	0.8	63.9	1	58.6	1.1	59.8	0.7	68.2	0.7	55.7	0.6	43.7	1	43.2	1.3	0	0	0.6	0.3	0.5	0.3	0.5	0.3	0.5	0.3	0.5	0.3	0.6	0.3	0.4	0.2	0.4	0.3	0
WF378941b_A	50254	RS	MF	pink & orange	ancient offset channel	Poor	marker has subtle trace	south up locally	220	80	68.5	72.7	62.3	66.4	16.9	0.9	6.7	3.3	29.8	1.3	11.7	1.5	13.4	0.9	22.4	0.8	19.9	0.6	25.9	1.5	0	0	0.6	0.3	0.6	0.3	0.5	0.3	0.6	0.3	0.9	0.4	0.4	0.3	0.3	0.3	0.3	0.3	0
WF379145a_A	50601	RS	MF	cyan	ancient beheaded channel	Poor	Oblique subtle trace & uncertain correlation	south up locally	221	80	68.1	57.9	98.9	111.7	58.9	0.8	59.8	1	60.6	0.9	63.1	1.1	59.4	0.9	63.7	1.1	63.7	1.5	67.4	0.8	68.4	1	1.4	0.2	1.3	0.3	1.2	0.2	1.3	0.3	1.3	0.2	1.4	0.2	1.6	0.2	1.7	0.2	1.6
WF379145b_A	50601	RS	MF	cyan & dark blue	ancient channel	Poor	Oblique subtle trace	south up	219	80	42.3	41.4	80.3	75.5	21.9	1.5	9.4	1.7	11	2.2	16.6	1.6	0	0	5	1.2	15.1	1.8	18.9	2.2	0	0	0.7	0.5	0.5	0.6	0.4	0.6	0.4	0.5	0	0	0.6	0.4	0.6	0.3	0.5	0.4	0
WF379282a_A	50821	RS	MF	medium blue	beheaded channel	Poor	subtle trace	south up	219	80	44.8	125.7	44.1	36.9	80.9	2	77.5	3.2	76.9	2.6	76.1	2.5	73.4	2.4	82.4	3	77.7	3	78	3	83.6	3.6	1.6	0.2	1.5	0.3	1.4	0.3	1.5	0.3	1.2	0.2	1.8	0.3	1.6	0.3	1.5	0.3	1.3
WF379282b_A	50821	RS	MF	medium blue & orange		Poor	bed well marked	south up	219	80	63.6	58.5	44.1	35.4	38.2	5.5	36	6.9	27.1	7.1	25.8	7	22.6	7.2	48.3	5.4	52.6	4.7	52	4.5	55.4	5.2	1.3	0.3	1.1	0.4	1.2	0.3	1.3	0.3	1.1	0.3	1.4	0.4	1.2	0.3	1.2	0.3	0.9
WF379371_A	50998	RS	MF	light green	western-facing well-preserved terrace riser	Moderate	large offset	south up	220	80	140.1	263.6	198.4	253.9	113.6	4.4	110.8	4	109.4	3.8	107	3.9	125	3.9	116.2	4.2	115.2	4.3	115.6	4.4	143.9	4.7	-0.4	0.1	3.4	0.1	4.7	0.1	4.6	0.1	5.4	0.3	0.4	0.1	0.1	0.1	0.4	0.1	2.4
															"river" is here riser very base
WF379765_A	51048	RS	SplS1	orange	major west-facing well-preserved terrace riser (yet oblique), with channel at base	Moderate	clear offset	north up, normal cpt	253	80	206.4	144.8	200.3	175.2	51.3	2.4	51	2.9	41.3	2.6	55.1	3.1	12.1	1.8	50.6	2.1	54.3	2	48.2	1.6	0	0	-0.8	0.1	-5.1	0.2	-3.9	0.2	-5.8	0.2	0.5	0.9	-0.5	0.1	-0.4	0.1	-0.7	0.1	0
WF379975_A	51260	RS	SplS1	cyan	meandering river channel	Poor		north up	269	80	43.4	46.2	52	66.5	31.9	0.6	30.7	1	35.4	1.3	34.3	1.4	41.9	1.8	37.6	1.2	41.5	1.7	34.6	1.1	0	0	0	0.2	0.2	0.3	-0.2	0.3	-0.4	0.3	0.2	0.4	0.7	0.3	0.9	0.3	0	0.3	0
WF379591_SHORT_A	51328	RS	MF	orange	major west-facing well-preserved terrace riser	Moderate	road excluded	north up	221	80	199.1	185	189.7	354.2	414.2	5	403	6.3	407.5	6.3	396.7	6.3	371.3	8.4	421	5	427.5	5.2	423.3	5.1	390.6	3.8	1.8	0.3	-0.6	0.1	-3.1	0.1	0.9	0.1	6.2	0.2	2.5	0.4	2.8	0.4	2.4	0.4	-0.1
WF379591_LONG_A									221	80	217.9	366.8	305.6	659.9	322.5	2.6	355.7	3.3	366.5	3.4	359.7	3.3	330.4	5.6	342.5	2.9	352.6	3.1	348.9	3	355.1	4.5	3.7	0.2	-5.2	0.1	-9	0.1	-7.5	0.1	-19.7	0.6	3.9	0.3	4.5	0.2	4.5	0.2	-1.9
WF379804c_SHORT_A	51679	RS	whole MF	gold	beheaded small river channel	Poor	oblique sections	south up locally	222	80	84.4	34.3	102.1	59.5	31.3	8.4	17.7	7.8	17.9	8	24.4	9.7	0	0	47.4	5.6	62.9	6.1	38.2	3.9	0	0	3.7	0.6	5.7	0.5	4.9	0.4	5.5	0.5	0	0	8.1	0.6	11.3	0.7	6.7	0.8	0
			two branches	Total offset
WF379807_A	51679	RS	MF_N	gold	offset yet still continuous small channel	Moderate		north up	220	80	34.3	15.7	33.9	15.3	7.6	2	3.7	2	4.6	2.6	6.2	10.2	0	0	-9.3	3.7	1.3	3.6	-7.1	4	0	0	-0.1	0.7	0	0.7	-0.3	0.6	-0.6	2.1	0	0	-2.4	1	0.2	0.9	-3.3	1.2	0
WF379804a_MAX_SHORT_A	51666	RS	MF	gold & yellow	well-incised beheaded channel	Poor	Oblique marker	south up	222	80	92.6	57	131.5	92.6	147.2	9	146.5	9.4	149.6	9.4	147.8	9.3	142.3	11.2	139.4	9	142.6	8.3	140.2	8.7	112.3	7.8	4.1	0.2	5.9	0.3	4.9	0.3	5	0.3	5.9	0.8	3.8	0.2	5	0.4	4.2	0.3	3
WF379804a_MAX_LONG_A									222	80	183.9	142.6	120.9	80.6	132.7	7.5	132.8	7.4	131.7	7.6	132.6	7.7	124.3	9.7	119.4	9	123.6	8.1	120	8.7	115.7	7	2.6	0.2	3.8	0.3	3.9	0.3	4.2	0.4	6.1	0.8	1.5	0.2	2.7	0.3	1.7	0.2	2.8
WF379804b_SHORT_A	51666	RS	MF	gold & bright green	well-incised beheaded channel	Moderate		south up	222	80	29.2	14.8	107.9	45.4	87	1.3	97.8	1.7	94.6	1.1	91.9	2	0	0	63.6	4.4	65.8	4.6	61.3	4.3	56.5	5.6	2	0.5	1.9	0.6	2.8	0.4	4.1	0.6	0	0	0.2	0.5	0.6	0.4	-0.7	0.5	-0.4
WF379804b_LONG_A									222	80	30.6	30.1	119.5	84.3	95.1	2.6	97.9	2.3	97	2.5	95.3	2.5	86.7	5.2	76.7	3.3	83.5	2.9	77.6	4.3	62	3.5	2.9	0.3	3.8	0.3	4.2	0.3	4.9	0.4	6.7	1	1.6	0.3	2.7	0.4	1.2	0.3	1.4
WF379910_A	51847		MF	cyan & gold	beheaded channel	Poor	Correlation is uncertain	south up	221	80	120.4	102.9	62.7	95.3	200.4	3.3	204.1	2.6	193.2	2.9	193	3	182.2	4	205.7	2.8	211.4	2.5	207.2	2.3	0	0	5.2	0.2	5.5	0.2	6.4	0.2	6.4	0.2	6.7	0.2	6	0.2	6.6	0.2	5.6	0.2	0
WF379910bis_A	51965	RS	MF	yellow	west-facing terrace riser	Poor	oblique in south	north up	221	80	89.9	59.3	108.8	140	56.3	3.1	80.7	4.8	53.9	3.5	76.9	5.4	58	1.6	0	0	0	0	0	0	0	0	-0.1	0.4	-7	0.3	-3.1	0.3	-6.7	0.3	-6	0.4	0	0	0	0	0	0	0
WF380132_MAX_A	52175	RS	MF	red	offset active river channel	Moderate	very clear offset but meandering channel in south	north up	221	80	50.8	92.4	36.3	146.4	77.2	1.5	72.1	1.2	76.1	1.5	74.7	1.4	73.3	1.1	81.7	1.3	79.4	1	78.3	1.5	73	1.7	-1.3	0.3	-0.8	0.3	-0.7	0.3	-1	0.3	-0.4	0.3	-1.7	0.3	-1.9	0.3	-2.7	0.2	-7.3
			Total offset
WF380132_MIN_A	52175	RS	MF	red	offset active channel	Poor	Nice offset but small section in soutg preventing accurate measure	north up	220	80	17.2	20.7	37	93.3	7.8	3.5	8.3	4.1	10.2	2.9	9.3	3.4	18.9	1.9	10	3.2	11	2.4	13.4	1.8	7.7	2	-0.6	0.4	-0.8	0.5	-0.9	0.4	-0.8	0.4	-1.7	0.7	-0.4	0.5	-0.5	0.5	-0.1	0.4	0.1
WF380202_A	52290	RS	MF	bright green	beheaded channel	Moderate		north up	217	80	35.2	34.7	30.1	29.2	24.1	1.8	19.3	2.9	22	2	16.4	2.2	24.5	1.3	29	2	24.6	1.3	28.8	2.2	0	0	-3	1	-3.6	1	-3.9	1	-3.1	1.2	-4.7	1.3	-2.7	1	-4.2	0.7	-2.1	1.2	0
WF380230_A	52345	RS	MF	orange	beheaded small channel	Poor	marker trace is subtle in north	north up	217	80	27.6	27.6	51.1	54.7	31.2	4.1	23.2	3.9	21.6	2.7	28.5	6.6	0	0	25	3.2	24.3	2.3	20.7	4.1	17.6	1.5	-2.7	1.2	-1.9	1.1	-0.5	0.8	-1.9	1.7	0	0	-3.2	1.2	-2.9	1.3	-3.3	1.2	-3.2
WF380286_A	52446	RS	MF	cyan	beheaded yet still flowing river channel	Moderate		south up	217	80	12	19.5	19.5	33.2	27.3	1.4	29.5	1.4	28.9	1.8	29.3	1.8	0	0	24.1	1.2	26.4	1.3	30.3	1.3	28.1	2	0	0.5	0.2	0.6	0.5	0.5	0.7	0.6	0	0	0.4	0.5	0.6	0.4	1.4	0.6	1.4
WF380305_A	52472	RS	MF	yellow	sinuous deflected small river channel	Poor		north up	219	90	23.1	35.9	50	94.9	31.2	4.1	23.2	3.9	21.6	2.7	28.5	6.6	0	0	25	3.2	24.3	2.3	20.7	4.1	17.6	1.5	-2.7	1.2	-1.9	1.1	-0.5	0.8	-1.9	1.7	0	0	-3.2	1.2	-2.9	1.3	-3.3	1.2	-3.2
WF380389_A	52607	RS	MF	pink	small incision	Poor	small marker	north up	223	80	20.3	21.1	13.7	15.7	39.2	2.8	20	5.7	37.4	2	38	2.7	0	0	0	0	0	0	0	0	0	0	3.1	2.2	4.8	2.5	3.1	1.7	1.8	2	0	0	0	0	0	0	0	0	0
WF380636_A	53045	RS	MF	orange	subtle incision	Poor		north up	226	80	58.8	39.1	62.5	63.1	0	0	0	0	0	0	0	0	0	0	-27.9	4.9	11.1	1.5	-32.1	7.8	0	0	0	0	0	0	0	0	0	0	0	0	-10.2	2.1	-3.6	2.5	-10.2	1.6	0
WF380695_A	53126	RS	MF	cyan	small offset channel	Poor		north up	226	80	16.6	15.4	41.9	26.5	10.8	1.3	-10.3	5.2	7.1	6.1	1.3	5.4	16	1.9	12.5	2.2	3.9	2.3	7.2	1.6	-2.2	2.8	-3	1.7	0.8	2.6	-4.1	1.1	-1	2.6	-9.1	1.7	-2.6	2.4	-6.8	1.6	-4.9	1.5	-9.7
WF380820_MIN_A	53274	RS	MF	medium blue	small offset channel	Poor	small perpendicular sections either sides	north up	225	80	14.3	11.3	25	12.8	10.2	4.3	11.8	13.8	0	0	14.4	27.4	0	0	10.2	>>	4.5	3.9	5.6	>>	0	0	-0.3	0.9	-1.6	2.7	3	>>	-3.7	4.4	0	0	0.2	6.8	-1.5	0.9	-1.5	>>	0
WF381038_SHORT_A	53334	RS	TipS1	yellow	meandering active channel	Poor	meandering channel	south up, normal cpt	260	80	43.8	25	45.2	27.8	12.6	3.1	4.6	3.1	12.8	4.9	10.7	4.2	0	0	14.3	10.5	26.3	9.5	25.9	10.9	0	0	0.1	0.4	2.3	0.8	-0.3	0.8	0.3	0.6	0	0	2.5	2	7.6	2.1	8.8	2.9	0
WF381038_LONG_A									260	80	63.9	93.1	79.2	131.3	17.4	2.4	21.6	3.3	18.9	4	17.7	3.2	0	0	16.5	2.6	19.1	2.6	22.7	2.4	0	0	0	0.2	0	0.4	-0.4	0.8	0.6	0.4	0	0	1.7	0.2	2.9	0.2	4.4	0.2	0
WF381303_A	53567	RS	TipS1	pink	small incision	Moderate		south up, normal cpt	262	80	24	26.4	28.7	29.5	6.4	1.2	-3	2.6	9.7	1.2	11.3	3.2	0	0	2.9	1.5	-2	1.2	-0.2	0.9	0	0	3.5	0.6	3.9	0.8	2.7	0.6	1.6	0.9	0	0	4.4	0.6	2.1	0.6	3.9	0.6	0
WF381358_A	53602	RS	TipS1	bright green	small incision	Poor	tenuous marker	south up, normal cpt	260	80	38.7	34	24	19	2.1	1.4	0.8	2.3	0	0	3.7	3.8	-7.3	3.1	4	4.1	4.5	3.2	0	0	1.5	4	-0.4	1	0	0.8	0	0	0.2	0.7	0	0.9	-0.6	0.8	-0.2	0.5	0	0	-0.5
WF381520_SHORT_A	53755	RS	TipS1	cyan	small channel	Poor	meandering channel	south up, normal cpt	262	80	28.1	15.8	31.2	21.6	1	2.9	7.5	3.2	3.4	3.4	0	0	0	0	-10.3	11.4	-4	5.6	0	0	0	0	1.8	1.1	3	1.7	2.8	1	0	0	0	0	-2	4	0.3	1.5	0	0	0
WF381520_LONG_A									263	80	63.4	35.9	44.2	25.7	2.9	1.5	-1.6	1.4	-2.6	1.9	-0.1	2.1	4.4	1.8	-0.6	1.9	-6.5	1.1	-9.2	2.8	10.7	2	2.5	0.4	3.1	0.5	3.4	0.4	3.5	0.6	2.2	0.7	0.6	0.6	0.3	0.4	-0.9	0.9	2.5
WF381604_SHORT_A	53881	RS	TipS1	medium blue & cyan	well-incised channel	Poor	meandering channel	south up, normal cpt	263	80	56.5	38.9	38.9	30.6	98.6	5.5	88.3	3.9	94.6	4.1	94.3	3.3	92.7	2	100.1	2.5	99.7	3.6	107.8	4.4	0	0	9.7	0.6	12.1	0.6	11.3	0.5	11.2	0.7	12	0.7	11.8	0.5	12.2	0.7	14.1	0.6	0
WF381604_LONG_A									265	80	137.1	145.9	65.8	71.8	69.6	1.4	71	1.4	71.9	1.4	73.9	1.3	75.5	1.4	79.8	1.5	69.5	1.5	75.8	1.4	0	0	9	0.5	9.3	0.5	9.5	0.4	8.9	0.5	10.6	0.5	10.2	0.5	9	0.5	9.1	0.4	0
WF381135_MIN_A	53581	RS	TipS2	yellow	offset meandering channel	Moderate		south up, normal cpt	250	80	25.7	21.5	20.7	17	42.4	1.3	40	2	41.6	1.3	41.9	1.4	47.4	1.8	33.8	2	40.1	1.7	37.2	1.9	0	0	0.2	0.6	0.4	0.9	-0.1	0.8	-1.2	0.8	-2.1	1.1	-1.5	0.7	0	0.6	-0.4	0.7	0
WF381135_MAX_A	53581	RS	TipS2	yellow	offset meandering channel	Poor	large offset	south up, normal cpt	252	80	84.1	115.5	71.1	54	140.6	1.3	139.4	1.2	143.3	1.8	137.7	2.2	0	0	150.4	1.8	140.9	1.2	143.3	1.4	0	0	1.4	0.3	0.6	0.3	0.4	0.4	1.5	0.6	0	0	1.9	0.3	1.1	0.3	1.1	0.3	0
WF381694_SHORT_A	53993	RS	TipS2	medium blue	well-incised channel	Poor	meandering channel	north up	267	80	62.1	40.8	107.9	67.2	18	2	23.6	2.3	18.5	1.9	23.1	2.1	24.8	2	7.6	1.8	6.1	1.8	11.2	1.8	0	0	0	0.6	-0.2	0.7	-0.1	0.6	-0.8	0.7	-1.3	0.7	-0.4	0.6	-1.6	0.7	-1.3	0.7	0
WF381694_LONG_A									267	80	68.1	43.1	208.9	137.5	19.6	1.8	20.2	2.1	21.5	1.9	25.7	2.4	25.8	2.3	5.9	2.1	4.5	2.1	4	2.2	0	0	-0.3	0.6	-0.1	0.6	-0.6	0.6	-1	0.7	-1.4	0.6	-0.6	0.6	-1.4	0.6	-2	0.6	0
Total on RS segment: 66 markers, 80 series of measures-->720 lateral offsets measures and 720 vertical offset measures, of which 334 lateral and 334 vertical relevant offset measures are considered in analysis
WF380949_A	53641	T	SplN2	blue	small offset active channel	Moderate		south up	227	80	24.1	28.9	26.8	23	5.7	3.3	10.6	5.1	7.8	3.9	2	3.3	0	0	9.9	3.1	11.3	3.1	11.4	2.5	0	0	0	0.5	-1.1	0.7	-0.4	0.4	2.1	0.5	0	0	0.4	0.5	1.2	0.5	1.3	0.7	0
WF381011_A	53634	T	MF	blue	small offset active channel	Poor	small offset	south up, normal cpt	234	80	20.9	20.6	28.9	43.4	6.3	3	2.5	3.6	4.7	2	6.4	2.5	1.7	2.1	-3.7	3.2	8	2.9	7.6	2.8	0	0	0.3	0.4	1.4	0.7	1	0.5	0.2	0.4	1.7	0.6	-0.8	0.5	0.5	0.5	0.6	0.4	0
30-cm
WF381085_A	53735	T	MF	light green	small offset channel	Moderate	Clear offset marker but only eastern edge preserved in north	south up, normal cpt	231	80	11.2	19.9	7.8	21.9	4.9	0.5	4.7	0.2	3.6	0.6	3.1	0.3	0	0	0	0	0	0	0	0	0	0	0.2	0.3	0.2	0.4	0.1	0.3	0.3	0.4	0	0	0	0	0	0	0	0	0
30-cm
WF381077_SHORT_A	53739	T	SplN	light green	small offset channel	Poor	double fault traces thus ambiguity	north up	246	80	8.9	11.1	8.5	9.9	3.2	2.7	3.2	2.7	2.2	2.8	2.3	2.7	0	0	1.7	2.4	1.7	7.2	2.1	2.7	0	0	-0.2	0.6	-0.4	0.6	-0.2	0.6	-0.2	0.7	0	0	-0.4	0.9	-0.7	1.4	-0.6	0.7	0
WF381077_LONG_A									246	80	13.9	25	9.1	10.1	2.7	1.9	3	1.8	1.4	2.3	0.9	2.3	0	0	4.1	1.3	2.5	2.3	2.1	1.8	0	0	0.2	0.4	-0.2	0.5	0.1	0.5	0.2	0.5	0	0	0.3	0.5	0	0.5	-0.2	0.5	0
30-cm
WF381158_SHORT_A	53830	T	MF	yellow	subtle west-facing scarp (channel edge)	Moderate		South up, normal cpt	223	80	10.6	11.1	10.4	11.4	0	0	7.5	1.6	3.8	1.5	6.9	1.7	0	0	0	0	0	0	0	0	0	0	0	0	0.2	1	0.9	1	0.4	0.8	0	0	0	0	0	0	0	0	0
WF381158_LONG_A									223	80	11.1	30.4	11.5	17.7	0	0	6.6	0.8	6.3	0.6	7	0.6	0	0	0	0	0	0	0	0	0	0	0	0	-0.8	0.3	-0.9	0.3	-0.7	0.3	0	0	0	0	0	0	0	0	0
30-cm
WF381165_A	53882	T	SplN2	orange	small slightly oblique ridge	moderate		north up	233	80	13.8	18.5	14.8	17.9	2.4	0.3	3.1	0.5	3.4	0.7	0.8	1.2	2.1	1.1	2.1	0.8	1.3	0.9	3.1	0.3	-1.2	0.9	-1.1	0.4	-1.3	0.4	-1	0.5	-1.5	0.5	-1.2	1	-1.1	0.3	-1	0.3	-1.3	0.3	-1.4
															very base
WF381194-MIN_A		T	MF	pink	offset river channel, eastern edge best preserved				226	80	19	31.8	32.2	26	31.2	3.3	29.7	2.4	33.9	1.6	21	4.9	0	0	0	0	0	0	0	0	0	0	-2.5	1.2	-2.4	0.7	-2.7	0.6	0.7	1.4	0	0	0	0	0	0	0	0	0
30-cm
						Moderate	north compartment eroded	South up, normal cpt
WF381194_MIN_A	53895								224	80	15.3	32.7	23	26.4	0	0	35.3	1.5	34.7	1.3	37	0.5	0	0	0	0	0	0	0	0	0	0	0	0	-3.1	0.6	-3	0.5	-2.9	0.4	0	0	0	0	0	0	0	0	0
30-cm		T
WF381194_Bis north_30cm	53908		SplN	pink	offset river channel, eastern edge best preserved	Poor	fault trace is subtle	north up	215	80	20.9	28.5	17.8	27.1	0	0	10.9	0.9	9.6	1.2	10.4	0.7	0	0	0	0	0	0	0	0	0	0	0	0	-1.6	0.5	-1.2	0.4	-1.6	0.6	0	0	0	0	0	0	0	0	0
30-cm
WF381189_SHORT_A	53887	T	MF	pale violet & pink	ancient beheaded channel	Moderate		South up, normal cpt	224	80	18.8	16.6	12.2	12.2	32.6	2.9	32.9	2.3	36.6	2.8	38.2	3.1	0	0	32.3	2.3	33.2	2.2	34.8	3.3	34.9	2.2	-2	1.2	-0.1	1.5	-0.3	1	-0.6	1.2	0	0	-1.7	1.2	-1.7	1.3	-1.4	1.3	-1.6
WF381189_LONG_A									224	80	15.1	32	12	13.4	38.4	1.9	31.8	2.1	35.1	3.2	30	2.2	57.8	21.2	33.6	1.8	33.3	2	36.8	1.9	35.1	1.8	-1.7	1.2	0.7	1.4	0.1	1	1	1.2	-4	4.5	-1.7	1.2	-1.9	1.3	-1.4	1.3	-2.3
30-cm
WF381216_A	53913	T	MF	pale yellow	East facing flank	Poor	Subtle trace	South up, normal cpt	223	80	31.2	22.9	23.1	21.6	2.3	1.1	3.6	1.6	4.6	1.6	1.1	1	2	1.7	3.1	1	16.2	1.8	-2.3	2.4	16.6	1.3	-1.6	0.4	-1.5	0.5	-1.6	0.6	-1.2	0.5	-1.7	0.6	-1.5	0.3	-0.4	0.4	-1.9	0.3	0.1
							north compartment eroded								very base
30-cm
WF381213_A	53946	T	SplN2	cyan	ancient channel	Poor	subtle incision & very small offset	north up?	227	80	19.1	31	20.7	18.4	4.9	2.3	3.4	1.9	1.9	2.1	2	2.6	-1.6	2.4	3	2.1	3.8	1.6	3	2	5.7	2.6	-0.9	0.6	-0.5	0.6	-0.5	0.5	-0.4	0.6	-0.2	0.5	-0.8	0.7	-1	0.6	-1.1	0.7	-0.5
30-cm
WF381243_A	53962	T	MF	dark blue	offset ephemeral stream	Poor	northern trace is subtle	South up, normal cpt	223	80	30.1	35.4	38.9	29.8	6.5	1.2	5.6	1.4	22.2	1.2	0.5	3.2	0	0	0	0	0	0	0	0	0	0	-0.2	0.6	-0.5	0.7	-3.3	0.6	0.3	1.2	0	0	0	0	0	0	0	0	0
							north compartment eroded
30-cm
WF381236_A	53946	T	MF	medium and dark blue	ephemeral stream	Poor	north compartment eroded	south up	223	80	26.8	27.7	16.4	13.9	7.2	2.2	6	2.4	5.2	1.4	5.3	1.6	0	0	0.5	0.8	3.2	1.4	1.5	0.5	4.4	1.7	-0.3	0.6	-0.3	0.8	-0.5	0.6	-0.8	0.7	0	0	-0.9	0.4	-1.1	0.5	-1.4	0.4	-1
WF381328_A	54075	T	MF	yellow	western-facing edge of an ancient offset ephemeral channel	Poor		South up, normal cpt	217	80	50.9	53.7	55.1	32.9	0	0	162.6	>>	6.5	0.7	-103.5	>>	0	0	0	0	0	0	0	0	0	0	0	0	-33.3	>>	3.8	0.7	30.3	19.8	0	0	0	0	0	0	0	0	0
30-cm
WF381354_A	54114	T	MF	cyan	small incision	Moderate		south up?	213	80	46.7	65.3	14.1	12	3.6	1.1	6.2	2.9	2.5	0.9	-0.9	2	-1.8	1.3	6	1.2	5.8	0.8	3.6	1	0.3	4.2	-0.8	0.4	-1	0.5	-0.9	0.4	-0.7	0.4	-1.3	0.5	-0.6	0.5	-0.4	0.5	-0.6	0.5	0.9
30-cm
WF381374_A	54153	T	MF	pale pink	small ephemeral stream	Poor	subtle trace and small offset	south up ?	215	80	19.4	34.5	15.8	38.5	0.2	1.8	-0.4	1.5	-0.5	1.5	-0.6	1.4	0.1	1.3	0.9	1.8	2.4	1.8	2.1	1.7	0	0	-0.6	0.2	-0.6	0.2	-0.6	0.2	-0.5	0.3	-0.7	0.4	-0.7	0.3	-0.4	0.3	-0.3	0.3	0
30-cm
WF381382_A	54168	T	MF	bright pink	ephemeral stream	Moderate		south up	215	80	21.3	24.1	15.6	19.8	11.4	3.3	6.2	2.8	6.5	4	7.6	3.6	0	0	10.7	3.5	9.3	3	9.3	3.6	0	0	0.4	0.2	0.1	0.3	-0.9	0.4	-0.7	0.5	0	0	0.4	0.3	0.4	0.3	0.5	0.3	0
WF381430_A	54249	T	MF	bright green	small channel - well incised in south				217	80	25.9	28.6	41.3	33.3	5.8	2.7	-6	7.5	13	2.6	0.2	4.5	10.6	1	-1.2	3.8	13	1.3	18.1	3.3	0	0	-1.1	0.7	-0.5	0.9	-1.2	0.8	-0.3	0.8	-0.2	0.5	-1.2	0.8	-1.4	0.8	-0.7	0.6	0
WF381430_A						Moderate		south up	215	80	26	29.2	41.1	16	7.9	1.9	0	0	-1.9	10.5	0	0	8.5	1.8	3.7	3.3	11.5	2.3	7.1	2	1.5	>>	0	0.8	0	0	1.4	1.2	0	0	1.4	0.5	-0.3	0.9	0	1.1	-0.3	0.9	0.5
30-cm
WF381440a_MAX-SHORT_A	54279	T	MF	orange & pale yellow	Beheaded channel				219	80	38.5	30.2	52.1	17	75.7	3.9	63.5	15	90.6	1.4	88.8	3	0	0	0	0	78.2	5.5	64.9	9.7	78.6	2.4	1.2	0.7	3.1	1.7	0.9	0.7	1.3	0.7	0	0	0	0	1.9	0.8	0.2	1.2	2.7
WF381440a_MAX-LONG_A									218	80	43.8	74	55.4	49.2	85.2	1.7	86.6	2.3	95	1.7	92.6	1.6	83.8	1.8	86.7	1.3	86.8	1.8	86.1	1.9	88.2	2	0.2	0.3	-0.4	0.3	-1.5	0.3	-1.2	0.3	-0.9	0.4	0.3	0.4	0.7	0.4	0.6	0.4	0.7
WF381440a_MAX-SHORT_A		T	MF			Moderate		south up	216	80	26.3	26.5	27.5	25.5	77.5	3.4	66.2	8.7	89.3	1.1	63.1	10.2	0	0	80.5	1.8	80.5	1.2	80.2	3.9	0	0	0.5	0.7	3.3	0.9	0.9	0.8	4.4	1.3	0	0	1.1	0.6	1.2	0.5	1.3	0.9	0
WF381440a_MAX-LONG_A									215	80	32.1	28.8	48.2	49.2	84	1.1	87.6	0.8	90.9	0.7	85.1	1.3	0	0	79.4	1.1	82.8	1	79.1	0.7	0	0	0.9	0.4	0.8	0.5	0.4	0.4	1.2	0.4	0	0	-0.1	0.4	0.7	0.4	-0.2	0.3	0
30 cm																			Mean underlined is 90.5 ± 1.8																										Mean underlined is (-)0.9 ± 0.6
WF381440b_INTERM2-SHORT_A	54279	T	MF	orange & brigth green	beheaded channel, later captured				220	80	26.9	24.4	41.3	31.8	34	5.1	33.7	4.5	49.7	1	29.2	4.8	0	0	35.5	4.5	33.4	3.5	33.3	4.5	0	0	-0.8	0.4	0.2	0.5	-1	0.5	0.6	0.5	0	0	-0.8	0.5	-1.1	0.6	-1.4	0.5	0
30-cm						Moderate		orange north higher than green south?
WF381440b_INTERM2-SHORT_A		T	MF						217	80	24.2	21.5	32.5	24.6	36.7	4.4	32.2	7.6	43.6	1.8	34.4	8.7	0	0	33	3.9	35	2.4	35.5	4.9	0	0	-1.1	0.3	0	0.6	0	0.3	0.2	0.9	0	0	-1.4	0.4	-1.3	0.6	-1.1	0.3	0
								orange north higher than green south?
WF381440c_MIN-SHORT_A	54279	T	MF	orange	deflected then beheaded channel				219	80	37.2	27.3	44.2	33.1	9.5	3	33	3.2	22.2	1.8	23.2	3.8	0	0	5.7	2.7	7	1.3	11.9	1.3	12.7	0.8	-0.2	0.6	-1.1	0.5	0	0.9	0.9	0.9	0	0	-0.4	0.5	0	0.4	0.4	0.4	0.7
30-cm			offset of deflected section
						Moderate		south up
WF381440c_MIN_A		T							216	80	30.7	25	34	25.5	10.1	3.2	11.3	74	20.5	0.9	9	6.8	0	0	10.6	1.3	12.4	1.5	5.5	2.5	0	0	-0.2	0.6	0.8	10.8	0.1	0.7	1.1	1	0	0	0.1	0.5	0.4	0.4	-0.8	0.4	0
WF381440c_MAX_A	54279	T	MF	orange	deflected then beheaded channel	Moderate		south up	219	80	25.9	23.3	47	61	17.9	0.8	23.4	1	22.6	1.5	20.8	1.1	0	0	15.6	1.1	16.4	1.1	16.6	1.5	0	0	-0.1	0.5	-0.8	0.4	0.4	0.7	0.6	0.7	0	0	-0.7	0.5	-0.2	0.5	-0.2	0.7	0
30-cm			maximum offset
WF381440c_MAX_A									219	80	21.8	23.5	30.2	49.2	22.7	0.2	22.4	0.9	22.3	0.9	22.6	0.6	0	0	23.3	0.3	23.8	0.4	23.3	0.2	0	0	0	0.6	-0.1	0.7	0	0.6	-0.1	0.5	0	0	-0.3	0.5	-0.2	0.4	-0.1	0.5	0
WF381510_A	54388	T	MF	cyan	small beheaded channel	Poor		South up	219	80	33.6	35.4	19.8	31.9	55.6	0.6	53.5	0.9	52.1	0.8	53.4	0.8	51.7	0.9	59.5	1.8	62.8	2.2	59.8	1.9	0	0	4.9	0.4	4.2	0.5	4.5	0.5	4.7	0.4	4	0.5	5.6	0.5	6.2	0.5	5.8	0.5	0
30 cm
WF381566_A	54345	T	SplS1	cyan	small offset channel (unevenly eroded on edges)	Moderate		north up, normal cpt	251	80	46.9	55.7	46.5	54.5	4	0.7	6.1	0.7	6.7	1.2	5.6	0.8	6.1	0.7	-2.2	2	4.9	0.6	-1.7	2	0	0	0.3	0.3	-0.4	0.3	-0.5	0.4	-0.6	0.3	-1.1	0.3	-0.5	0.3	0.7	0.3	0.2	0.3	0
WF381566_A									249	80	47.3	61.1	47.1	51.1	5	0.1	6.7	0.3	6.4	0.8	6.4	0.6	5.5	1	-0.4	1	3.4	0.5	0.4	1	0	0	-0.1	0.3	-0.8	0.3	-0.9	0.2	-0.9	0.2	-1.2	0.2	-0.2	0.1	0.2	0.1	-0.2	0.1	0
30 cm
WF381513_A	54395	T	MF	dark blue		Moderate		north up?	218	80	20.1	44.7	17	38.7	12.5	1.3	8	1.1	13.5	0.9	11.5	1.2	9.5	1.2	11.9	1	8.8	2.1	8.4	2.2	0	0	-1.7	0.5	-1.3	0.5	-1.5	0.5	-1.3	0.5	-1.1	0.6	-1.7	0.5	-1.6	0.6	-1.1	0.5	0
30-cm
WF381513_A		T							214	80	13.9	41.8	14.6	24.8	5.6	1.3	9.2	1	11.7	0.9	4.8	1.6	0	0	6.7	1	7	1	6	1.3	0	0	-1.1	0.4	-1.4	0.4	-1.7	0.4	-0.4	0.6	0	0	-0.6	0.5	-0.6	0.6	-0.9	0.6	0
																			mean underlined is 12.6 ± 1.4																		actual mean underlined is 1.7 ± 0.4
WF381323_MAX_A	54341	T	SplN	violet	small channel with a sag pond at the fault trace	Poor	the pond masks part of the marker in north	south up, normal cpt	236	80	49.1	42.9	38.6	125.9	47.6	0.5	50.9	2	37.3	0.8	44.6	1.1	0	0	51.4	0.8	51.9	0.7	52.9	1.2	0	0	1.8	0.3	1.9	0.4	3	0.3	2.5	0.4	0	0	2.3	0.3	2.7	0.3	2.8	0.3	0
WF381702_A	54798	T	MF	pink	east-facing abandoned terrace riser & channel at base	Poor	ondulating riser	south up	213	80	101.9	300.8	113.6	190.7	56.1	2.1	48.3	2.1	47.1	1.9	52.5	2.1	50.9	2.4	54.4	2.1	43.1	2.1	44.6	2	85.6	2.9	3.8	0.1	4	0.2	4.4	0.2	4.6	0.2	5.1	0.5	3	0.1	2	0.1	2.1	0.1	2.2
WF381732_A	54847	T	MF	yellow	western-facing terrace riser	Moderate		north up	221	80	18.8	63.4	18.4	54.7	31.2	0.8	32.4	0.8	33.5	0.8	33.8	0.9	33.5	0.7	0	0	0	0	0	0	0	0	-0.8	0.4	-1.1	0.3	-1.4	0.3	-1.6	0.4	-1.7	0.4	0	0	0	0	0	0	0
WF381661_A	54921	T	MF	green	west-facing abandoned terrace riser	Poor	eroded riser & trace lacking close to fault	North up	215	80	80.2	285.3	79.2	208.1	26.5	0.5	32	0.5	31.1	0.4	22.5	0.5	23	0.4	28.6	0.5	33.8	0.5	34.7	0.5	40.3	0.6	-0.4	0.2	-0.6	0.2	-0.1	0.2	0.9	0.2	1.5	0.2	-0.2	0.2	0.6	0.2	1.2	0.2	2.2
															river is here very base of riser
WF381759_A	54938	T	MF	purple	western-facing terrace riser & channel at base	Poor	uncertain cvorrelation	south up	215	80	30	24.1	37.4	29.7	19.4	1.9	16	2.8	18.6	2.8	19.1	2.4	0	0	11	2.5	21.9	2.3	21.3	2.3	0	0	2	0.6	2.6	0.6	2.9	0.6	3	0.6	0	0	1.5	0.8	2.2	0.6	2.1	0.6	0
WF382095_SHORT_A	55236	T	SplS2	pink	major meandering river	Poor	meandering channel & uncertain correlation	north up	249	80	47.6	41.4	61.4	54.5	91.7	1	95.3	1.6	79.8	2.4	96.4	1.3	94.2	2.1	94.3	1.2	94.9	1	93	1.4	91.6	1.3	0.8	0.4	0	0.4	3.1	0.5	0.3	0.4	-0.4	0.4	0.7	0.4	1	0.4	0.5	0.4	0.6
WF382095_LONG_A									248	80	85.5	207.6	60.7	60	78.4	2.1	86	2.2	70.8	1	80.3	1.8	78.4	1.7	78.3	2.2	87.2	3	80	2.5	76.6	1.8	0.8	0.3	-0.5	0.2	1.6	0.3	-0.2	0.3	-0.1	0.3	0.2	0.3	1.7	0.3	-0.2	0.3	1.2
WF382122_A	55327	T	SplS3	pink	major meandering river	Poor		dip?	259	80	77.2	56	81.8	59.2	86.7	3.6	87.8	4.2	62.7	1.6	79.1	3.2	68.1	1.4	93	3.8	96.9	4.5	92.5	4.7	70.6	2.4	0	0.3	-1.1	0.4	3.2	0.4	0.3	0.3	2.7	0.3	1	0.3	2.9	0.5	1.6	0.5	1.3
WF382217_A	55439	T	SplS3	orange	western_facing scarp (gentle slope)	Poor		north up	254	80	45.8	59.5	102.1	117.7	0	0	66.6	2.9	34.5	0.8	42.9	2.8	0	0	0	0	0	0	0	0	0	0	0	0	-15.3	0.7	-7.5	0.3	-9.2	0.6	0	0	0	0	0	0	0	0	0
WF382330_A	55535	T	SplS3	dark blue	small incision with complex trace	Poor	oblique subtle marker	north up	248	80	43.7	40.5	43.7	25.9	0	3.9	-2.9	2.3	10.9	1.5	4.1	3.5	0	0	3.4	4.4	2.1	5.4	7.1	2.1	0	0	-4.9	1	-4.6	0.9	-5	0.8	-5.8	1.2	0	0	-3.4	1.5	-2.2	1.8	-2.1	1.9	0
WF382048_A	55462	T	MF	yellow	eastern-facing abandoned terrace riser of pink channel	Moderate		south up	226	80	21.7	35.7	28.4	28.1	0	0	0	0	0	0	0	0	0	0	7.1	2	8.5	1.7	10.9	1.5	0	0	0	0	0	0	0	0	0	0	0	0	-2.4	0.8	-1	0.8	1.2	0.7	0
WF382051_A	55478	T	MF	pink	offset active channel	Moderate		south up	224	80	22.8	40.3	28.1	46.3	27.8	2	28.8	2.6	29.6	2	28.4	2	0	0	31	1.7	33	1.8	30.3	1.8	0	0	-0.9	0.4	-0.6	0.4	-1.4	0.5	-0.8	0.4	0	0	0.6	0.4	4.2	0.3	3.8	0.4	0
WF382180_SHORT_A	55659	T	MF	cyan	beheaded channel	Poor	Uncertain correlation	south up	221	80	29.8	29.3	31.1	19.7	131.2	1	124.7	1.4	131.9	1.2	129.9	1.1	0	0	123	3	130	1	131.4	1	0	0	3	0.5	4	0.5	3.2	0.4	3.4	0.4	0	0	2	0.5	2.7	0.5	2.7	0.5	0
WF382180_LONG_A									221	80	35.3	46.7	55	60.9	134.7	2.7	134.4	2.5	136	3	134.7	2.8	127.9	3	133	2.7	132.4	2	134.5	2.5	132.5	2.7	3.2	0.3	3.7	0.3	3.7	0.3	3.8	0.3	4	0.4	3.2	0.3	3.1	0.3	3.3	0.3	4.2
WF382216_A	55722	T	MF	red	offset river channel	Moderate	channel bed has complex multi trace in north	South up	217	80	33.1	56	35.6	56.4	25.5	0.7	24.9	0.8	29.9	0.6	27.8	0.9	24.7	1.1	27.3	0.9	33.1	1	28	0.7	37.3	0.8	1.4	0.7	1.8	0.7	1.7	0.7	1.6	0.7	2.3	0.8	1.5	0.7	1.8	0.7	1.7	0.7	2.2
WF382403_A	56024	T	MF	cyan	small beheaded channel (only east edge preserved in north)	Poor	small northern section	north up	223	80	19.9	26.2	19.2	34.2	2.3	1.8	15.7	1.5	11.9	1.4	5.6	1.5	10.6	2	2.1	2.1	0.6	1.7	3.4	2	0	0	-1.4	0.5	-1.7	0.6	-1.6	0.5	-1.3	0.5	-1.2	0.7	-1.5	0.8	-2	0.7	-1.5	0.7	0
WF382767_A	56597	T	MF_S	yellow	crest of a ridge and corresponding flank	Poor		north up	225	80	42.2	79.4	74	100.5	8	3.6	4.3	2.2	13.2	2.5	9.2	1.8	33.2	2	-16.4	8.2	-11.5	7.8	-11.3	7.4	-16.6	8	0.5	0.5	2	0.7	0.9	0.6	1.2	0.7	-9	1.2	1.4	1.2	1	1.1	0.8	1	-0.1
WF382752_A	56599	T	MF_N	yellow	crest of a ridge and corresponding flank	Poor		north up	227	80	26.3	24.4	55.3	42.3	0	0	-17.7	8.4	14.8	1.7	11	3.4	0	0	0	0	0	0	0	0	0	0	0	0	7.1	3	-5.8	1	-4.6	1.6	0	0	0	0	0	0	0	0	0
WF382796_A	56733	T	MF_N	violet	small stream & west-facing scarp (stream at its base)	Poor	Oblique marker	north up	213	80	85.8	55.7	125.7	98.6	-0.2	2.3	19.7	2.7	13.7	1.1	8.7	1	0	0	3.6	2.8	-1.6	2.1	-5.3	2.3	0.2	1.5	0.8	1	-1.6	0.9	-2.8	0.6	-0.7	0.7	0	0	1.3	1	1.4	1	1.4	1.2	2.3
WF382919_A	57021	T	MF	cyan	offset of priorily deflected channel	Poor	very large offset	north up	218	80	126.4	152.1	53.1	193.3	296.1	4.9	290.2	5.1	292.4	5	298	5.4	270.3	4.1	318.3	5.9	330.5	6	309.7	5.5	264.1	4.6	-1.2	0.7	-2	0.8	-1.7	0.8	-3.3	0.9	-0.8	1	0.1	0.6	2.8	0.5	-0.4	0.7	-4.8
WF383046bis_A	57107	T	MF	orange	east flank of a relief & channel at base	Poor	oblique & eroded marker	north up	222	80	51.5	39.2	76.3	82	50.1	1.2	52.8	1.5	51.6	1.7	50.7	1.5	54.6	2.2	56.7	3.2	52.5	3	65.8	1.6	0	0	4.4	0.7	4.7	0.8	4.1	0.9	4.8	0.8	4.5	0.8	4.4	1	3.2	0.3	6.2	0.7	0
WF383046_A	57119	T	MF	light green	deflected channel	Poor	oblique marker	north up	214	80	100.9	73.7	88.7	110.9	16.6	3.6	41.8	2.7	44.3	3.9	20.8	3.6	0	0	13.9	3.7	13.4	2.8	2.6	3.1	-4.4	4.3	-3	0.8	-2.5	0.9	-2.7	1	0.8	0.6	0	0	-5.2	0.8	-4.7	0.9	-7.3	0.9	-9.5
WF383080_A	57194	T	MF	yellow	crest of ridge and west-facing flank	Poor	large offset & oblique marker	north up	219	80	208	95.3	118.9	72.5	0	0	145.7	16.3	129.6	11.9	140.7	13.6	50.6	5.6	0	0	0	0	0	0	0	0	0	0	-36.3	3.8	-29.6	2.7	-34.7	3.3	-18.5	2.2	0	0	0	0	0	0	0
WF383129_A	57287	T	MF	pink	deflected channel	Poor	oblique section in south	north up	220	80	63.4	42.4	31.5	52.9	28.8	2.4	21.8	1.9	27.6	1	32.1	3.1	5.2	1.1	29.9	3	27.2	3.6	27.8	3.3	37	5.3	-7.4	1.3	-5.1	1.1	-5.9	1.5	-7.5	1.2	-2.5	1.1	-6.2	1.4	-6.2	1.5	-6.6	1.5	-4
WF383198a_SHORT_A	57423	T	MF_N	red	offset channel - slight obliquity	Moderate	Clear offset marker but oblique	north up	218	80	67.3	35.8	59.3	36.2	12.2	1.1	12.5	1.7	16.3	1.2	10	1.1	18	2.1	7.8	3.3	28.3	2.7	12.3	6.1	0	0	-2.2	0.7	-2	0.6	-3.6	0.9	-2.2	0.8	-2.9	0.9	-7.6	1.3	0.1	0.8	-7.9	2	0
WF383198a_LONG_A									217	80	67.3	33.9	125.7	132.3	14.3	0.8	12.7	1.1	14.1	1.4	8.1	1.3	12.2	1.4	24.5	1.3	19.5	1.9	26.5	1.8	0	0	0.9	0.5	0.4	0.5	0.1	0.4	1.1	0.6	-1.3	0.8	-0.6	0.6	-2.1	0.4	-1	0.7	0
WF383198b_A	57423	T	MF_N & MF_S	red	offset channel	Poor	deflection avoided thus gap between the two sections	north up	216	80	45.2	80	133.1	143.5	92.9	5.4	85.7	5.4	84	5.2	82.1	4.9	80.1	4.5	76.1	4	84.6	4.3	63.8	3.3	0	0	-6.3	1.6	-7.1	1.6	-7.8	1.7	-8.4	1.7	-8.6	1.5	-4.3	1.3	-2.2	1	-7.3	1.4	0
WF383224_A	57414	T	MF_S	bright green	small oblique incision	removed, too poorly constrained		north up
WF383269_A	57530	T	MF_N	yellow	small offset channel	Moderate	clear though eroded edges & oblique north section	north up	221	80	40.4	34.1	77.5	64	9.5	1.3	10.8	3.7	16.3	3.7	16.3	5.4	0	0	9.2	1	16.6	0.9	11.6	0.9	0	0	-2	0.4	-6.1	0.4	-8.4	0.6	-8.8	0.9	0	0	-1.6	0.4	-0.4	0.4	-0.8	0.3	0
WF383296_A	57527	T	MF_S	yellow	small channel incision	Poor	small offset, uncertain	south up locally	225	80	58.5	36.6	61.2	27.9	1.2	1.8	-3.9	9.3	-3.4	4.1	-32	25.1	0	0	6.1	2	6.4	1	-0.1	2.9	0	0	1.3	0.5	-0.6	2.9	0.2	1.2	10.3	8	0	0	2.4	0.6	2.6	0.8	0.7	0.8	0
WF383321_A	57524	T	SplS	yellow	small channel incision	Poor	eroded edges	North up	239	80	43.4	42.5	39.6	27.9	6.2	0.8	4.3	2.9	-1.3	3.4	9.6	1.9	0	0	6.6	0.9	14.7	1.1	13.7	1.3	0	0	1.6	0.4	2.1	0.9	2.6	1.2	-1.5	0.6	0	0	1.6	0.5	3.1	0.4	2.5	0.5	0
WF383530_A	57777	T	TipS	bright green	small channel incision - oblique	Very Poor		south up	231	80	42.9	16.7	46.7	31.6	0	0	0	0	0	0	0	0	0	0	61	61.8	34.3	2.3	0	0	0	0	0	0	0	0	0	0	0	0	0	0	10.9	9.5	6.6	0.8	0	0	0
WF383573_A	57837	T	TipS	orange	deflected small channel incision	Poor		south up	235	80	32.8	15.4	34.4	23.3	0	0	0	0	0	0	0	0	0	0	0	0	14.1	4.2	-14.1	>>	0	0	0	0	0	0	0	0	0	0	0	0	0	0	6.2	3.7	0.5	36.2	0
WF383594_A	57868	T	TipS	yellow & orange	small channel incision - oblique - to small in north to be captured by the code				**BUG**
too difficult to measure
WF383384_A	57730	T	MF_N	pink	crest of ridge and eastern-facing flank	Poor	eroded flank, difficult to capture with the code	north up	223	80	115.2	70.8	111.1	41.5	0	0	0	0	0	0	0	0	0	0	-34.4	14.6	-2.8	7.5	-83.6	36.2	4.3	3.7	0	0	0	0	0	0	0	0	0	0	-8.8	0.5	-3.1	1	-17.9	3.2	-4.3
WF383438_SHORT_A	57841	T & UV	MF	dark blue	small beheaded incision	Moderate		south up	210	80	34.9	41.4	23.1	40.6	25.2	1.5	20.1	2	29	2.6	24.7	2.4	27.9	3	31.3	2.4	36.3	3	38.2	2.4	41	2.8	4.3	0.9	4.9	1.1	3.2	1.1	4.1	1.1	4	1.4	4.6	1.1	4.9	1.3	5.9	1	6.5
WF383438_LONG_A									210	80	32.1	81.2	23.5	41.8	18.4	1	27.2	1	21.3	1.3	24.8	1.3	17	1.5	24.6	1.5	0	0	25.7	1.5	39.4	1.5	0.6	1.2	0.7	1.2	1.2	1.3	0.7	1.1	2.9	1.6	1.7	1.4	0	0	0.8	1.5	3.6
WF383448_SHORT_A	57864	T & UV	MF	pink & dark blue	small beheaded incision	Poor	subtle section in north	south up	210	80	38.2	39.4	34.5	46.3	51.2	3.3	43.3	2.7	64	1.3	45	3.2	0	0	55.6	3.4	0	0	0	0	0	0	2.2	1.1	2.3	1.1	-2.4	0.7	1.6	1.2	0	0	2.3	1.4	0	0	0	0	0
WF383448_LONG_A									211	80	36.9	84.4	36.1	36.9	34.2	2	31.2	2.4	49.9	1.1	30.8	2.8	44.8	1.8	33.3	2.4	39.9	2.8	33.7	2.2	50.4	2.6	-1.1	1.3	0.5	1.2	-2.7	1.1	1.1	1.4	-5.3	1.1	-0.2	1.3	0.6	1.3	-0.3	1.3	2
WF383491_A	57934	T & UV	MF	yellow	crest of ridge	Moderate	eroded yet clear scarp	south up	206	80	61.5	53.7	78.6	60.2	0	0	0	0	0	0	0	0	0	0	-24.7	3	18.7	1.7	-1.7	6.9	27.7	1.7	0	0	0	0	0	0	0	0	0	0	-7.2	1.5	-0.5	1.3	-1.2	2.4	1.9
Total on T segment: 59 markers, 78 series of measures-->702 lateral offsets measures and 702 vertical offset measures, of which 310 lateral and 310 vertical relevant offset measures are considered in analysis
WF383333_A	57698	UV	SplN	cyan	subtle incision	Poor	Uncertain correlation	north up	227	80	32	39	55.8	56.6	11	1.5	23.5	1.1	23.6	1.2	29.8	1.8	0	0	24.1	1.9	0	0	27.4	3	0	0	5	2.1	3.2	2	2	2.3	2.3	2.2	0	0	5.5	2	0	0	5.6	2	0
WF383399_A	57796	UV	SplN	pink	crest of ridge and eastern-facing flank	Poor	marker difficult to capture with the code	north up	229	80	71.8	28.4	90.1	40.7	0	0	0	0	0	0	0	0	0	0	22.9	2.1	9.7	3.2	3.4	3.6	-45	10.4	0	0	0	0	0	0	0	0	0	0	7.3	0.6	5.6	0.6	2.4	0.5	-1.3
WF383569_MAX_SHORT_A	58155	UV	MF	bright green	west-facing incision scarp	Poor		south up	196	80	39.9	38.9	30.7	37.7	73	2.3	46.8	3.9	46.2	1.8	53.2	3.1	27.4	2.6	67.4	1.7	70.2	2.7	60.8	1.6	46.7	1	4.6	1.2	5.4	1.3	9.1	2.1	6.1	1.5	10.7	2	3.4	1.1	3.2	1	0.6	1.3	0.7
WF383569_MAX_LONG_A			max lateral slip						197	80	33.4	77	35	83.1	34.6	1.4	49.1	1.6	44.5	0.9	46.2	1.2	42.2	1.5	46.3	0.5	54.4	0.8	42.7	0.5	35.7	0.9	7.8	1.6	6	1.5	6.4	1.5	7.6	1.6	5.1	1.3	2.6	1	3	1	2.2	1	3.1
WF383571_A	58194	UV	MF	Yellow	ephemeral channel and east-facing riser	Moderate		south up	199	80	33.2	46.7	35.7	76.6	24.4	1.1	32.8	1.3	26	1.2	21.4	1.5	32.9	1	29.6	1.2	27.6	0.7	26.8	0.7	0	0	2.8	1	1.9	1	2.1	1	2.1	1.1	1.8	0.9	3.9	0.9	3.8	0.8	4.2	0.8	0
															here very base of riser
WF383583_A	58240	UV	MF	Pink	ephemeral channel and east-facing riser	Moderate		south up	213	80	19.6	28.8	31.6	45.1	22.3	2.6	22.8	2	16.9	1.1	18	2.3	16.7	1.4	13.2	4.2	17.7	1.5	5	1.9	10.4	1.2	0.7	0.8	0.7	0.9	2.6	1.3	1.6	1	2.7	1.3	0.3	1	0.6	0.8	-0.7	0.8	1.1
WF383644b_MIN-SHORT_A	58328	UV	MF	cyan	well-defined offset active river channel	Moderate	Clear offset but oblique marker & nearby incisions make measurement fairly difficult	locally, south up, but overall, north up	215	80	140.8	36.9	109.7	76.6	46.9	1.7	8.4	2.5	28.7	4.6	8.7	2.4	0	0	7.6	3.2	27.5	3.2	21.2	2.8	0	0	-2	0.8	0.8	0.5	-0.4	0.4	0.3	0.5	0	0	-3.6	0.9	-2.9	1.1	-3.4	1	0
WF383644b_MIN-LONG_A									213	80	128.1	79	82.2	69.3	52.8	1.1	33.9	1.7	61.1	2.4	26.2	1.7	0	0	55.5	1.3	50.9	1.2	47.9	1.3	59.3	2.4	-2.9	0.7	-1.4	0.7	-3.6	0.5	-0.6	0.6	0	0	-2.9	0.8	-3.1	0.8	-3.2	0.8	-2.7
WF383644b_MAX_A	58365	UV	MF	cyan	well-defined offset active river channel	Poor	Large offset	locally, south up, but overall, north up	215	80	77.5	138	135.2	173	193.1	1	195.7	1.2	201.2	1.4	202.5	1.3	0	0	158.6	1.6	183.4	0.7	176.9	1.2	0	0	-4	1	-6.9	1.1	-7.4	1.2	-8.3	1.1	0	0	-10.7	0.8	-7.5	1	-9.2	0.9	0
across the 2 branches
WF383644a_A	58328	UV	MF	cyan & orange	well-defined active river channel and beheaded section	Moderate		locally, south up, but overall, north up	216	80	29	20	36.6	21.4	72.8	2.4	69.8	3.7	73	2.8	75.9	3.2	0	0	0	0	61.9	5.4	40.7	9.4	0	0	-5.2	0.9	-3.8	0.9	-5	1.1	-3.7	1.4	0	0	0	0	-4.9	1.1	-5.6	1.4	0
WF383691_A	58412	UV	MF	blue	small offset channel	Moderate	curved shape	south up locally	214	80	56.1	27.3	52.1	28.8	24.7	1	14.8	1.5	13.9	1.4	13.6	1.8	64.3	>>	-9	5.5	33.7	5.4	0	0	29.2	2.8	0.2	0.4	0.9	0.6	2.1	0.7	2.1	0.7	-34.7	>>	-3.9	0.9	0.5	0.5	-20.4	>>	0.9
WF383691bis_A	58412	UV	MF	blue&bright green	beheaded small channel	Poor		south up locally but north up overall	216	80	18.2	17.7	51	25.9	87.1	2	85.3	5.2	90.1	>>	86.6	3.5	91.7	2.4	63.3	36.2	75.1	4.3	84.4	2.9	73.1	4.7	-1.1	0.7	-0.8	0.9	-0.5	2.8	-1.1	0.8	-1.1	0.7	-3	1.1	-1.7	0.9	-1	1.3	-0.9
WF383760_A	58528	UV	MF	yellow	very small channel incision
Too subtle to capture
WF383766_A	58564	UV	MF	orange	subtle incision	Poor	subtle marker	locally, south up, but overall, north up	209	80	32.7	34.5	38.8	37.6	10.8	1	3.9	1.4	8.7	1.2	6.9	1.1	11.4	0.7	11.9	1	11.2	0.9	15.3	1	14.1	0.7	-1.2	0.4	-1.2	0.5	-1.6	0.5	-1.1	0.5	-1.4	0.4	-1.1	0.4	-0.4	0.5	0.4	0.7	0.6
WF383816_A	58675	UV	MF	purple	east-facing eroded scarp
Too difficult to capture
WF383842_A	58720	UV	MF	bright green	subtle incision	Poor		north up	211	80	27	21.5	28.6	36.1	4	2.6	0	0	19.8	>>	32.9	>>	19.2	9.9	20.8	1.2	19	1	22.4	1.4	29.3	1.4	-0.9	1	0	0	-3	49.7	-1.6	21.7	-0.8	2.3	0.8	0.7	0.8	0.6	1.6	0.7	2.1
WF383939_A	58890	UV	MF	light pink	small offset channel	Moderate	oblique marker	north up	217	80	51.7	31.5	40.3	44.7	29.6	3.1	29.6	4	30.9	3.6	35.6	4.2	36.4	3.1	42.8	4.1	40.2	4	37.3	3	48.4	3.6	-0.7	0.3	-0.9	0.4	-0.9	0.3	-1	0.4	-1	0.5	-0.6	0.4	-0.6	0.4	-0.5	0.4	-0.1
WF383965_SHORT_A	58928	UV	MF	bright green	east-facing oblique terrace riser	Poor	the lateral offset might have been partly eroded & oblique section in south	north up	216	80	54.2	30.3	51.4	55.1	0	0	0	0	0	0	0	0	0	0	13.5	6.5	10.8	7.5	11.6	6.1	15.4	5.3	0	0	0	0	0	0	0	0	0	0	1	0.4	0.4	0.4	-0.4	0.4	-0.6
WF383965_LONG_A									218	80	127.7	58.8	53.3	58.3	4.5	8.9	-8.3	10.1	-11	10.2	-8.3	9.9	0	0	6.5	9.1	7.2	9.1	5.7	9.3	4.9	8.9	0.7	0.3	1	0.4	1	0.4	1.1	0.4	0	0	0.2	0.2	0.5	0.2	-0.2	0.2	-0.6
WF384014_A_	59037	UV	MF	red	small recent eastern-facing terrace riser & channel at base	Moderate		north up?	219	80	42.5	52	40.5	56	13.3	0.8	2.5	1.4	1.4	1.6	3.4	1.3	-0.9	1.6	13.8	0.7	15.5	0.6	15.3	0.6	16.4	0.5	-1.1	0.3	-0.8	0.5	-1	0.3	-0.8	0.3	-0.1	0.4	-1.1	0.3	-0.8	0.2	-1.1	0.3	-0.6
WF384371_SHORT_A	59608	UV	MF	dark green	ancient west-facing channel edge	Moderate	clear offset marker but oblique marker	North up	221	80	104.3	40.6	102.1	27.5	47.7	10.7	6.3	5.9	25.1	5.4	-11.4	5.4	10	7.3	64.5	8.5	72	5.6	64.9	7.4	85.1	5	-6	0.9	-5.5	0.6	-5.8	0.6	-5.3	0.6	-5.8	0.5	-5.9	1.3	-5.9	1	-5.9	1	-6.6
WF384371_LONG_A									221	80	141.4	61.2	113.9	56.6	86.7	3.4	41.4	3.7	39	3.3	26.7	3.2	89.9	3.2	83.4	3.2	99.9	2.1	84.3	2.8	98.5	2.2	-5.9	0.4	-5.7	0.3	-5.6	0.3	-5.5	0.3	-6.4	0.4	-5.9	0.5	-6.2	0.5	-6.1	0.4	-6.4
WF384442_SHORT_A	59716	UV	MF	purple	ancient east-facing terrace riser	Moderate	clear marker but oblique	north up	227	80	97.1	116.7	90.6	125.1	61.4	0.6	52	0.7	54.6	0.8	53.7	0.7	12.3	1.4	52.3	0.8	64.3	0.6	50.1	0.8	53.1	0.8	-6.1	0.2	-6.1	0.2	-6.1	0.2	-6	0.2	-6.3	0.4	-6.3	0.2	-6.4	0.2	-6.3	0.2	-6.7
WF384442_LONG_A									228	80	157.8	230.7	102.7	153.2	48.5	0.7	54.2	0.9	57.1	1	52.9	1	39.2	0.9	50.5	1	51.7	1	46.6	1.1	47.7	1	-6.1	0.1	-6.2	0.1	-6.3	0.1	-6.2	0.1	-6.3	0.2	-6.3	0.1	-6.3	0.1	-6.4	0.1	-6.6
															river is here very base of riser
WF384473_SHORT_A	59762	UV	MF	bright green	east-facing terrace riser	Moderate	clear marker but oblique in north	north up	228	80	104.6	64.4	88.7	33.6	101.7	12.1	107	16.1	104.6	15.9	79.7	10.7	73.2	9.4	-24	10.2	31.4	7.7	-8.5	9	28	5.4	-5.6	0.5	-5.5	0.6	-5.5	0.6	-5.4	0.6	-5.2	0.7	-5.6	0.7	-5.4	0.6	-6.2	0.6	-5.5
WF384473_LONG_A									228	80	112.1	139.1	105.5	43	65.1	3.5	108.8	12.2	104.2	11.7	100	10.7	131.7	15.7	-5.2	16	39.3	4.9	1.1	16.4	42.3	4.8	-5.3	0.5	-5.3	0.5	-5.3	0.4	-5.3	0.4	-4.7	0.7	-6.7	0.4	-5.8	0.5	-6.7	0.4	-6
WF384766_MIN_A	60176	UV	MF	blue	eastern-facing terrace riser (active in north & abandoned in south)	Poor	Uncertain correlation, likely erosion in north & curved trace in south	north up	228	80	90.5	31.7	36	66	0	0	0	0	0	0	0	0	0	0	37	12	46.7	9.9	39.7	11.5	67.3	5.8	0	0	0	0	0	0	0	0	0	0	-2.1	0.3	-1.6	0.3	-2.9	0.4	-5.9
WF384766_MAX-SHORT_A	60176	UV	MF	blue	eastern-facing terrace riser (active in north & abandoned in south)	Poor	Uncertain correlation and likely erosion in north	north up	228	80	80.7	62.3	54.6	63.8	87.8	2.1	84.1	2.5	86.8	2.5	90.6	2.2	109.4	1.8	103.5	2	106.2	1.8	102.9	2.1	101.1	1.4	0.7	0.4	0.4	0.5	0	0.4	0.1	0.5	-0.7	0.8	-2.9	0.4	-3.4	0.4	-3.8	0.4	-7.1
WF384766_MAX-LONG_A			Largest, total offset acroos the 2 branches						228	80	99.2	106.8	62.3	70	94.8	1.2	83.8	1.3	84.8	2	87.2	1.4	96.7	2.7	109.5	1.6	109.2	1.6	107.4	1.7	91.3	1	0.6	0.2	0.2	0.2	-0.1	0.2	-0.1	0.2	-1.2	0.3	-2.7	0.2	-3.7	0.3	-4.2	0.3	-7.1
WF384732_SHORT_A	60078	UV	Br2	blue	east-facing terrace riser		small offset of an oblique marker	north up
Too difficult to capture
WF384788_A	60193	UV	MF	cyan	small offset channel	Moderate		north up	229	80	20.7	31.8	20.7	36.8	5.4	0.8	3.4	1.3	5.4	1.1	5.4	1.3	0	0	6.3	1.1	7.6	0.8	6.2	0.8	0	0	-1.3	0.4	-1.4	0.4	-1.6	0.4	-1.6	0.4	0	0	-1.3	0.4	-1.4	0.4	-1.5	0.4	0
WF384804_SHORT_A	60178	UV	Br2	cyan	small offset channel	Moderate		north up	228	80	31.1	41.5	24.9	22	34.7	2.2	31.7	1.8	33	1.6	36.3	3.1	35.5	2	34.5	2.8	33.5	2.4	31.3	2.5	40.4	2.7	0.4	0.5	0.6	0.5	0.2	0.4	-0.3	0.4	-0.2	0.5	0.6	0.5	0.8	0.4	0	0.4	1.5
WF384804_LONG_A									228	80	58.9	101.6	37.7	21.6	33.5	2.5	30.5	1.6	32	1.7	35.6	3.4	35.4	0.7	33.9	2.7	34.3	2.1	33.2	2.5	47.6	4.3	0.8	0.4	0.9	0.4	0.4	0.4	-0.2	0.3	-0.1	0.3	0.9	0.4	1.1	0.3	0.6	0.3	1.8
WF384831_SHORT_A	60256	UV	MF	yellow	active offset channel	Moderate		north up	231	80	17.2	17.2	24.3	17.2	14.2	4.4	12.4	4.4	8.4	>>	17.7	4.7	8.1	4.1	19.2	5.6	8.4	1.3	11.8	1.5	7.6	1.2	-0.1	0.6	-0.6	0.7	-0.6	60.7	-1.2	0.9	-1.4	1	0.7	0.8	-0.7	0.5	0	0.6	-1.2
WF384831_LONG_A									231	80	59.4	136.5	55.7	62.4	-0.5	0.8	-3.4	0.6	-3.7	0.5	-1.5	0.6	0.4	0.8	5.3	0.6	4.1	0.9	2.7	1.2	7.2	0.4	-1	0.2	-1.1	0.2	-0.9	0.2	-1.1	0.2	-1.3	0.2	-1.2	0.2	-1.3	0.2	-1.9	0.2	-2.2
WF384903_A	60352	UV	MF	medium blue	deflected and offset channel	Poor	Oblique and meandering marker thus ambiguity	no clear vertical slip	224	80	65	30.9	45	28.8	53.1	2	38	3.5	36.4	4.2	43.9	3.4	32.5	3.4	52.8	4.7	45.7	2.7	41.7	3.4	40.9	4.5	-0.7	0.6	-0.2	0.4	0.2	0.4	0	0.4	0	0.5	-0.4	0.8	-0.4	0.6	-0.4	0.7	0.1
WF385121_A	60709	UV	MF	pink	main active perennial riverbed	Moderate	Clear offset, although large	north up	225	80	357.6	484.1	476.8	379.5	81.3	4.1	154	1.6	169.2	1.9	153.9	1.8	168.7	1.8	130.3	3.6	133	3.4	141.2	3.5	181.3	3.4	-0.7	0.1	-6	0.1	-6.9	0.1	-8.8	0.1	-8.7	0.1	-0.8	0.1	-0.1	0.1	0	0.1	0.2
															underestimated																		OK for vertical slip analysis
Ruamahanga - Barton Site							Prior measure Channel 2 by Villamor et al., 2008								33.5	11.5																	1.8	0.5
WF385161_SHORT_A	60748	UV	MF	cyan	ancient channel (cut-off in north)	Moderate		north up	223	80	81.6	63.6	53.6	44	28.9	1.9	22.5	1.1	24	1	22.1	1.1	32.9	1.2	22.9	2.2	15.9	2.5	16	1.6	0	0	-2.3	0.3	-1.3	0.3	-1.2	0.3	-0.9	0.3	-1	0.3	-2.5	0.5	-3	0.5	-2.9	0.4	0
WF385161_LONG_A									223	80	101.7	97.5	51.5	47.3	29.9	2.2	26.8	1.3	24.6	1	25.8	1.3	31.4	1.8	22.2	2.1	16.7	2.1	23.4	2	42.2	4.2	-1.9	0.3	-1.3	0.2	-1	0.2	-1	0.2	-0.7	0.3	-2.2	0.3	-2.6	0.3	-2.3	0.3	-1.9
Ruamahanga - Barton Site							Prior measure riser 2 by Villamor et al., 2008								30.5	4.5																	3	0.8
WF385199_SHORT_A	60821	UV	MF	orange	ancient west-facing terrace riser	Good		north up	222	80	60.5	60.5	48.5	59.2	32.9	1.1	35	1.5	29.9	0.7	23.9	0.9	32.4	0.8	34.4	1.3	34	1.2	32.2	1.3	33.6	1.4	-2.5	0.4	-2.5	0.3	-2.6	0.3	-2.1	0.3	-3.1	0.4	-2.6	0.5	-2.7	0.6	-2.8	0.6	-2.6
WF385199_LONG_A									222	80	88.8	139.8	55.4	120.3	36.3	0.4	34.3	0.8	32.6	0.7	32	0.7	31.7	0.6	39.3	0.6	40.1	0.6	40.6	0.5	40.4	0.7	-2.2	0.2	-2.1	0.1	-2.2	0.1	-2.1	0.2	-2.4	0.2	-2.3	0.2	-2.2	0.3	-2.2	0.2	-2.2
WF385287_A	60959	UV	MF	yellow	abandoned west-facing riser	Moderate		north up	220	80	54.3	51.4	48.1	72.2	35.9	3.9	21	4.2	17	4.7	21.8	4.6	12.2	3.8	43	1.9	42	2.5	46.9	1.7	23.3	4.6	-1.9	0.3	-1.8	0.2	-1.8	0.2	-1.7	0.3	-1.8	0.3	-2	0.4	-2	0.5	-1.9	0.5	-2.1
Ruamahanga - Barton Site							Prior measure Channel 1 by Villamor et al., 2008								22.1	12.9																	1.9	0.5
WF385309_SHORT_A	60992	UV	MF	purple	ancient river channel	Moderate		north up	221	80	91.7	79.9	52.3	43.5	22.4	3.1	32.7	3.3	21.4	1.9	24.4	2.8	4.2	2.8	15.7	3.6	13.7	3	12.9	3.7	19.3	2	-1.4	0.2	-1.4	0.3	-1.1	0.3	-1.1	0.3	-0.4	0.3	-1.5	0.3	-1.6	0.2	-1.6	0.3	-1.8
									221	80	63.5	70	57.6	107	14	1.7	18.1	1.7	16.7	1.6	19.5	1.7	15.8	1.4	13.5	2.2	8.3	2.4	9.1	2.1	22.4	2	-1.8	0.2	-1.7	0.2	-1.7	0.2	-1.7	0.2	-1.2	0.3	-1.8	0.2	-2	0.2	-2	0.2	-2
WF385347_A	60958	UV	Spl1	purple	ancient river channel	Poor		south up	235	80	51.4	63.5	67.6	81.7	9	1.4	6.8	1.6	3.1	2.1	13.8	1.9	3.8	1.5	8.5	0.8	7.1	0.5	3.3	0.8	14.8	0.7	0.4	0.2	0.4	0.3	0.5	0.2	0.1	0.3	0.6	0.3	0.5	0.3	0.7	0.2	0.5	0.3	1.2
WF385383_A	61101	UV	MF	pink	Small west-facing recent terrace riser	Moderate	subtle oblique marker	north up	222	80	101.2	97.9	45.6	46	39.5	2	30	1.5	22.2	1.5	19.5	0.9	26.6	2.3	48	1.6	0	0	46.8	1.7	0	0	-2.4	0.4	-2.7	0.2	-2.2	0.2	-2	0.2	-3.3	0.8	-2.4	0.6	0	0	-2.3	0.6	0
Ruamahanga - Barton Site							Prior measure riser 1 by Villamor et al., 2008								29.5	2.5																	2.7	0.7
WF385391_MIN_A	61129	UV	MF	blue-green	western-facing terrace riser (curved in south)	Moderate		north up	220	80	51.3	21.8	70.2	73.7	0	0	15.6	3.8	19.5	2.6	15.3	4.4	13.5	3.8	0	0	0	0	0	0	0	0	0	0	-1	0.5	-1.7	0.5	-1	0.5	-1.7	0.5	0	0	0	0	0	0	0
Smallest, most recent offset
WF385589_A	61246	UV	Spl1	yellow	West edge of a small relief	Ignored	subtle marker	north up, normal cpt
Too subtle to capture & problem with Nan values in Lidar data
WF385548_A	61352	UV	MF	blue	western facing terrace riser or eastern edge of an eroded channel	Ignored	very subtle especially in south	south up
too difficult to constrain
WF385739_A	61710	UV	SplN	yellow	small ephemeral incision	Poor	subtle marker	north up, normal cpt	235	80	18.1	47.9	26	44.9	12.9	1	10.9	0.9	8.8	1.9	10	1.4	3	2.1	12.3	0.9	16	1.1	14.6	1	4	0.9	-0.8	0.4	-0.5	0.4	-0.3	0.4	-0.5	0.4	-0.1	0.4	-1	0.5	-1.1	0.4	-1.1	0.5	-0.7
WF386003_A	61741	UV	BrS	cyan	ancient channel (oblique in north)	Poor	subtle and oblique trace	south up	230	80	62.9	57.2	59.4	32.5	7.7	1.5	9.5	0.9	6.9	1	15.5	1.3	14	1.6	0	0	0	0	0	0	0	0	0.1	0.3	0	0.3	0.1	0.3	-0.1	0.5	0	0.4	0	0	0	0	0	0	0
WF386023a_MIN_A	62043	UV	MF	brown	small channel (oldest beheaded section)	Moderate	short & oblique northern section	north up	223	80	26.8	39.8	64.9	22.6	35.2	5.9	20.4	14.9	29.2	9.6	18.3	17.6	72.1	25.4	22.9	11.1	31.1	5.8	23.7	8.3	0	0	-4	0.5	-3.7	0.9	-4	0.7	-3.1	1.3	-5.5	1.3	-6.9	1.1	-6	0.5	-5.6	0.5	0
WF386023a_MAX_A	62060	UV	MF	brown	small channel (most recent beheaded section)	Poor	eroded northern section	north up	224	80	25.2	46.4	22.6	33.4	51.3	4.9	56.1	3.1	53	2.9	54.1	3.3	54.8	1.1	62.4	3	69.4	2.6	45.5	6.4	68.1	2.3	-4.2	0.9	-5.7	0.6	-5.5	0.5	-5.5	0.6	-5.9	0.6	-3.9	1.1	-3	1.2	-3.7	1.1	-3
WF386023b1_A	62043	UV	MF	brown & yellow	small channel	Poor	east edge only in south and very subtle	north up	224	80	17.6	29.3	16.7	38.3	50.4	2.5	52.9	3.3	43.4	2.5	52.7	3.7	48.9	0.9	0	0	0	0	0	0	0	0	-2.5	0.8	-3.6	0.6	-3	0.5	-3.6	0.5	-2.8	0.5	0	0	0	0	0	0	0
WF386023b2_A	62043	UV	MF	brown & orange	small channel	Poor	east edge only in south and subtle	north up	224	80	11.8	33.2	16.1	33.2	36	2.3	34.2	2.5	29.5	2.9	41.7	1.9	0	0	0	0	0	0	0	0	0	0	-0.7	0.8	-1.2	0.5	-1.4	0.5	-2.1	0.4	0	0	0	0	0	0	0	0	0
WF386092_MIN_A	62167	UV	MF	pink	active deflected river channel	Moderate		north up	224	80	38.3	19.3	38.6	14.7	4	1.4	0	0	2.8	1.6	0	0	0	0	-16.7	6	-9.6	4.3	-12.2	3.9	0	0	-0.1	0.5	0	0	0.2	0.6	0	0	0	0	-1.3	0.8	-1.1	0.6	-1.4	0.7	0
			smallest offset of deflected section
WF386092_MAX_A	62167	UV	MF	pink	active deflected river channel	Poor	large offset of a sinuous riverbed	north up	224	80	32.8	94.4	45.4	77	30.8	0.9	32.1	0.9	35.9	0.5	28.4	0.5	27.6	0.8	32.5	1.2	28.2	1.4	28.7	1.2	21.7	1.1	-0.6	0.3	-0.7	0.3	-1.3	0.3	0	0.4	-1.4	0.5	-0.5	0.3	-0.8	0.3	-0.8	0.3	-1.3
			Total offset outside of deflection zone
WF386323_A	62197	UV	BrS	pink	southern extent of river channel	Poor	sinuous channel with low imprint	north up	227	80	42	44.1	98.2	75.6	-6	3.5	17.8	2.7	8.6	2.8	15.2	2.8	-3.7	1.3	1.5	5.1	6	9.2	16.4	6.3	15.2	8.2	-0.1	0.3	-0.4	0.3	-0.3	0.3	-0.4	0.3	-0.3	0.2	-0.1	0.3	0	0.3	0.1	0.3	0
WF386145_A	62234	UV	MF	cyan	subtle incision	Poor		south up locally, but north up overall	226	80	29.1	21.6	35.5	48.1	0	0	10.4	4.8	9.5	2.2	-22.5	12.5	0	0	0	0	0	0	0	0	0	0	0	0	-1.2	1.1	-1.1	0.7	4.7	2.5	0	0	0	0	0	0	0	0	0
WF386169_A	62268	UV	MF	bright green	subtle incision crossing man-made paths	Poor		south up locally, but north up overall	229	80	14.6	22.3	16.8	21.8	12.9	4	7.9	4.1	10.5	2.5	9	4.2	2.8	3.6	21.8	2.7	13.8	5.8	9.1	5.9	12.8	4.1	-0.4	0.7	0.2	0.7	0.2	0.7	0	0.7	0.9	0.9	-1.1	1.1	-0.4	1.2	-0.1	1	-0.9
WF386196_A	62301	UV	MF	pale pink	subtle incision	Poor	subtle marker	south up locally	229	80	12.2	25.4	15.5	31.1	0	0	0	0	0	0	0	0	0	0	16.6	1.6	21.2	1.2	17.1	1.7	0	0	0	0	0	0	0	0	0	0	0	0	1.7	0.5	2.2	0.6	1.5	0.6	0
WF386243b_A	62394	UV	MF	gold	beheaded river channel (small section in the south)	Moderate		south up locally, but north up overall	228	80	28.3	42.7	164.7	140.2	43.6	3	37.8	4.3	54.2	3.5	39.5	3.6	0	0	47.8	3.6	28.3	2.4	29.7	2.7	0	0	1.8	0.6	1.3	1.1	-2.9	0.7	0.6	0.8	0	0	-3.6	0.6	-4.8	0.6	-4.9	0.5	0
WF386243a_A	62375	UV	MF	gold & yellow	abandoned river channel in south	Poor	Uncertain correlation & large offset	north up	228	80	18.3	48.5	146.7	136.7	183.3	4.1	185.3	4.2	179.2	4.4	181.4	4.7	191.7	3.4	177.6	3.3	172.2	3.2	168.4	3.4	129.5	2.1	1.3	0.5	-0.6	0.6	0	0.6	2.1	0.7	-5.6	0.7	-1.9	0.5	-3.7	0.5	-5	0.5	-8.6
WF386438_A	62373	UV	BrS	gold	active river channel	Moderate		north up	215	80	26.8	31	28	31.4	3.5	1.2	5.1	1.4	2.6	1.3	3.6	1.5	6.8	0.9	5.5	0.9	2.6	1.3	2.2	1.3	3.7	0.7	-0.1	0.3	-0.4	0.3	0.1	0.3	-0.1	0.3	-0.1	0.4	0.2	0.4	-0.1	0.3	-0.1	0.3	0.2
WF386355_A	62521	UV	SplS1	light green	small incision with preserved eastern flank	Moderate		south up	245	80	7.5	30.3	17.7	62.1	20.2	1.3	7.9	1.2	21.7	1.3	20.8	1.2	12.8	1.1	0	0	0	0	0	0	0	0	2.7	0.7	3	0.6	3.1	0.6	2.7	0.6	3.1	0.6	0	0	0	0	0	0	0
			tip of MF
WF386395_A	62573	UV	SplS1	red	small incision with large flanks	Moderate	Clear offset marker	south up	225	80	39.4	37.1	62.5	54.1	27.8	1.6	27.7	1.3	25	1	18.2	2.1	0	0	27.3	1.4	25.9	1.5	27	1.3	19	1.3	1	0.6	-0.6	0.7	0	0.8	1.8	0.7	0	0	0.7	0.6	0.8	0.7	0.9	0.6	0.9
			tip of MF
WF386520_A	62759	UV	SplS1	maroon	well-incised offset river bed	Moderate		transition from south up to north up	224	80	25.9	25.9	25.9	34.7	40.7	1.7	43.6	1.2	45.2	1	42.3	1.9	45.9	1.8	37.5	1.3	47	1.6	46.4	1.8	0	0	0.1	0.7	-0.6	0.5	-1.1	0.5	-0.7	0.7	-0.3	0.8	-0.6	1	2	0.9	1.5	0.8	0
			tip of MF
WF386508c_A	62770	UV	SplS2	maroon	river channel	Moderate		north up	209	80	31.8	36.5	32	20.9	5.9	1.1	5.9	2.5	7.3	1.3	10.5	1.4	0	0	6.4	1.2	0	0	0	0	0	0	-2.7	0.5	-2.6	0.7	-2.8	0.5	-3.2	0.6	0	0	-2.9	0.5	0	0	0	0	0
			Tip of MF
WF386508b_A	62770	UV	SplS2	maroon &Bright green	abandoned small river channel	Moderate		north up	209	80	23.1	40.1	29.3	18.4	20.9	2.1	20	3.5	18.1	1.3	15.9	3.4	0	0	16.6	3.6	23.2	2.3	22.7	2.1	20.1	1.1	-2.9	0.5	-3.1	0.6	-2.9	0.4	-3.6	0.7	0	0	-3.4	0.5	-4.3	0.5	-2.8	0.5	-3.1
			Tip of MF
WF386508a_A	62770	UV	SplS2	maroon & cyan	abandoned small river channel	Moderate		north up	209	80	36.8	29	32	19.8	31.9	1.7	33.1	1.3	26	2.9	23.9	3.8	0	0	32.1	1.8	30.2	3.2	28.5	2.5	31.9	5.1	-2.3	0.7	-2.6	0.6	-2.6	0.6	-2.7	0.8	0	0	-2.6	0.8	-3	1	-2.8	1.1	-3.1
			Tip of MF
WF386625_A	62711	UV	BrS	violet	old, western facing terrace riser	Poor	eroded subtle trace	north up	214	80	38.2	49.9	40.1	73	30.5	1.8	27.5	1.7	22.2	1.9	20.9	1.3	26.5	0.8	0	0	0	0	24.9	2	0	0	-0.5	0.5	-0.1	0.5	-0.3	0.6	0	0.5	-0.4	0.4	0	0	0	0	-0.5	0.7	0
WF386523_A	62803	UV	SplS2	yellow	stream incision	Moderate	eroded marker	south up	200	80	22.9	26.2	22.9	22.5	6.6	3	11.7	4.4	10.1	3.7	15.8	1.6	0	0	10.8	3.7	6	2.4	6.4	2.2	0	0	0.9	0.6	0.5	0.8	0	0.8	-2	0.9	0	0	1.5	0.8	1	0.8	1.1	0.7	0
			Tip of MF
WF386523bis_A	62803	UV	SplS2	yellow & marron	stream incision	Poor	Uncertain correlation	south up	200	80	30.6	30.6	33.4	27.4	0	0	52.4	1.3	50.1	1.2	48.5	2.4	0	0	0	0	0	0	0	0	0	0	0	0	-3.8	0.8	-3.7	1	-3.5	1.1	0	0	0	0	0	0	0	0	0
			Tip of MF
WF386536_A	62822	UV	SplS2	pink & yellow	abandoned subtle stream incision	Poor	eroded marker	north up	206	80	26.2	21.7	34.3	51	22.3	1.2	27.2	1.9	14.6	1.7	29.2	3.5	22.8	1.3	28.6	1.4	0	0	21.2	1.9	0	0	-1.4	0.5	-4.1	0.5	-1.5	0.5	-4.5	0.6	-4	0.5	-0.5	0.8	0	0	-1.8	0.7	0
			Tip of MF
WF386556_A	62892	UV	SplS2	blue (also in pink)	small incision (transition branch of fault)	Poor	complex trace in south	north up	221	80	38.1	49.9	27.8	43.8	44.9	2.9	43.1	2.8	37.2	3.1	37.1	3.2	35.7	3.2	40.6	4.6	46.5	4.1	42.2	5.2	52.3	4.9	-1.7	0.6	-2	0.5	-1.9	0.4	-1.7	0.4	-1.5	0.4	-1.7	0.4	-1	0.4	-1.6	0.5	0.7
			Tip of MF
WF386562_A	62868	UV	SplS2	cyan and blue	small incision	Poor	small section in north & eroded in south	north up	209	80	27.3	48.5	14.2	16.2	36.2	4.9	31.4	6.6	28.3	3.5	32.2	4	29.8	1.1	32.1	5.4	43.7	1.8	38.5	5.4	42	1.7	-4.4	0.6	-4.1	0.9	-3	0.6	-3.5	0.6	-2.6	0.5	-4.2	0.7	-3.1	0.8	-4	0.7	-3.1
			Tip of MF
WF386612_A	62960	UV	TipSplS2	yellow	small channel	Moderate		north up	223	80	30.7	41	27	31	4.7	0.8	4.1	0.9	2.7	1.3	5.5	0.9	1.4	1.3	4.2	1.4	2.6	0.7	5.4	0.7	0	0	-1.4	0.4	-1.2	0.4	-0.3	0.5	-1.2	0.4	-0.7	0.4	-0.9	0.4	-1.3	0.4	-0.1	0.5	0
			Tip of MF
WF386628_A	62980	UV	TipSplS2	bright green & yellow	incision beheaded in north	Moderate		north up	221	80	29.1	50.4	31.4	31	19.9	3.1	21.2	3.2	21.7	2.6	21.1	2.4	14	2.2	20.9	3.1	12.2	3.3	12.7	4.2	0	0	-3.1	0.4	-2.7	0.5	-2.6	0.4	-2	0.4	-0.5	0.4	-2.2	0.4	-3.6	0.4	-2.8	0.4	0
			Tip of MF
WF386645_A	63015	UV	TipSplS2	orange	small channel	Moderate		north up	223	80	36.4	44.6	32.4	38	4.5	0.6	1.3	0.7	1.9	0.7	2.3	0.7	3.3	1.1	7.2	0.8	5.8	0.7	7.3	0.7	6.3	0.9	-0.4	0.5	0.7	0.4	0.3	0.3	0	0.3	0	0.6	-0.4	0.6	-0.8	0.4	0	0.4	-1.1
			Tip of MF
Total on UV segment: 64 markers, 78 series of measures-->702 lateral offsets measures and 702 vertical offset measures, of which 291 lateral and 291 vertical relevant offset measures are considered in analysis
WF386580_A	63365	WXY	TipN	blue	sinuous channel	Poor		north up, normal cpt	222	80	111.1	132.2	102.7	119.6	14.4	0.5	-14.2	0.8	-18.2	0.8	-12.5	0.6	-20.1	2.1	17.7	0.5	21.4	0.7	20	0.5	35.9	0.5	-0.2	0.2	9.3	0.5	10.7	0.4	8.3	0.2	15	1.3	0.4	0.2	0.9	0.2	0.4	0.2	2.2
WF386955_A	63432	WXY	MF-TipW	yellow	ancient channel east-facing riser	Poor	Eroded & subtle marker	south up, normal cpt	230	80	27.4	37.2	38.6	88.1	5.8	0.9	2.6	1.6	5	1.4	4.7	1.5	0	0	10.7	0.9	12.7	0.8	8.2	1.2	0	0	0.2	0.3	0.1	0.3	0.1	0.3	0.1	0.3	0	0	0.5	0.4	0.8	0.4	0.4	0.5	0
			tip Sec splay
WF387007_A	63509	WXY	MF-TipW	bright green	eastern-facing small riser & incision at base	Poor	uncertain correlation	south up?	231	80	13.3	14.7	17.3	17.6	7.1	1.4	0	0	0	0	0	0	0	0	7.3	2.1	5	1.3	8.6	2	-0.4	7.2	1.3	0.6	0	0	0	0	0	0	0	0	0.8	0.7	0.5	0.7	1.1	0.6	0
			tip Sec splay
WF387033_A	63542	WXY	MF-TipW	cyan	beheaded channel	Poor	uncertain correlation	south up, normal cpt	231	80	13.8	13.3	21.5	30	23.3	3	22.9	2	21.9	2.5	24.3	3.3	0	0	26.2	48.7	20.7	3	19.8	16.9	0	0	2.3	0.8	1.6	0.8	1.8	0.9	1.1	0.8	0	0	2.5	6.7	1.5	0.8	0.8	1.9	0
			tip Sec splay
WF387435_A	64068	WXY	MF-Br1	purple	active channel	Poor	complex faults & marker traces	north up, normal cpt	249	80	108.8	65.9	41.9	27.1	55.3	3.3	38.9	1.4	41.9	2.5	50.8	3.5	0	0	51	2.3	67.7	1.5	48.2	6.4	88.5	3.8	-1.6	0.6	-0.2	1.1	-1	0.7	-2.7	0.5	0	0	-1.6	0.5	2.4	0.3	-1.3	1.4	7.7
			splay
WF387542_A	64225	WXY	MF-Br2	purple	active channel	Poor	large offset	north up, normal cpt	240	80	103.8	69	52.7	33.2	63	5.2	71.3	7.3	69	6.1	65	5.4	0	0	120.6	2.7	114.2	0.7	118.5	1.3	0	0	-2.2	0.3	-5.3	0.5	-5.1	0.3	-3.9	0.5	0	0	0.1	0.6	-0.9	0.2	-0.2	0.3	0
			splay																														OK for vertical slip analysis
WF387901_A	64846	WXY	MF	pink	small incision with east edge most preserved	Poor	short northern section	south up locally but north up overall?	222	80	37	30.7	19.8	22.2	9.9	2.9	21.7	1.6	12.6	1.8	6.7	4.2	13.4	1.4	18.9	3.4	24.1	3	17.5	3.4	0	0	-0.9	0.7	-2.1	0.7	-0.7	0.6	0.1	0.9	-0.3	0.7	2.8	0.9	4.9	0.9	2.6	0.8	0
WF387982_A	64980	WXY	MF-Ech1	bright green	small stream channel	Poor		south up locally	218	80	12.8	25.3	13	23.5	10.3	1.5	5.6	1.2	9.2	1.4	4.3	2.2	0	0	6.4	2.1	5.9	2.4	6	1.8	4.5	2.1	1.2	0.7	1.2	0.5	1.1	0.6	1.5	0.6	0	0	0.7	0.9	0.8	1	0.7	0.8	0.6
WF387961_MIN_A	64989	WXY	MF-Ech2	bright green	small stream channel	Moderate		north up	242	80	20.5	30.9	21.3	28.1	15	2.2	0	0	0	0	0	0	14.8	2.6	11.1	1.4	16.9	1.6	13.1	2.2	0	0	-0.2	1.1	0	0	0	0	0	0	-2	1.2	0	0.7	-0.5	0.6	-0.1	0.9	0
WF387980-MIN_A	65011	WXY	MF-Ech2	yellow	deflected stream channel	Poor	complex trace in south	north up	236	80	14.1	31.1	51.6	42.3	10.1	1.6	13	2.6	24.4	4	20.4	3.6	0	0	12.4	2.4	3.3	3.4	0.8	2.8	0	0	-0.3	0.5	-0.4	0.6	-2.3	0.5	-1.7	0.6	0	0	0.4	0.7	-2.7	0.6	-3.1	0.5	0
WF387980-MAX_A	65011	WXY	MF-Ech2	yellow	deflected stream channel	Poor		north up	226	80	24.6	37.4	44	50.1	22.4	0.8	28.4	1	33.6	1.5	26.6	0.9	0	0	23.6	0.8	24.2	0.6	21.2	0.7	23.7	0.9	0.6	0.4	-0.7	0.4	-2.4	0.5	-0.5	0.4	0	0	0.6	0.4	0.6	0.3	-0.1	0.4	0.3
			total offset outside deflection
WF387997_A	65007	WXY	MF-Ech1	violet	small incision with eastern flank most preserved	Poor	small section in south	south up	218	80	11.6	11.6	26.3	21.6	0.4	6.2	-0.7	18.7	2.7	6.2	0.8	8.8	0	0	2.8	5.1	0	6.4	1.9	5.4	0	0	0.4	1.1	1.4	5.2	-0.3	1	1.4	1.1	0	0	0.4	1	0.3	1.1	0.3	1	0
WF388048_A	65121	WXY	MF-Ech2	cyan	river channel	Moderate		south up locally but north up overall	222	80	35.8	23.4	23.4	13.6	3.9	2.1	18.5	>>	15.2	2.1	17.2	2.5	0	0	6.7	3.3	9.9	2.2	0.9	6.3	0	0	0.2	0.8	-5.9	>>	-4.6	1.3	-6.8	1.7	0	0	0.1	1	1.8	0.9	-1.8	2.4	0
WF388095_A	65186	WXY	MF-Ech2	red	small incision	Poor		north up	236	80	15.8	56.1	16.8	30	10.4	0.7	13.2	1.2	10.7	1.2	12.2	1.1	17.9	1.2	10.2	0.8	12.9	0.9	18.1	0.7	0	0	-0.1	0.8	-1.5	1.1	-1.8	1	-1.7	1	-2.6	1	-0.3	0.7	-0.2	0.9	-0.2	0.8	0
WF388160_SHORT_A	65304	WXY	MF	light green	beheaded river channel	Moderate		south up locally	219	80	35	45.5	53.5	73.1	41	3.1	39.1	2.6	38.6	2.2	34.2	2.4	41	2.8	44.3	3.3	44.2	2.9	36.6	3.2	37.4	2.4	2.9	0.5	3.1	0.7	2.9	0.8	3.2	0.9	1.4	0.8	1.6	0.6	0.4	0.6	-0.1	0.5	-2.9
WF388160_LONG_A			offset across the 2 fault branches						220	80	46.1	124.1	48.5	81.1	44.5	2.3	43.5	1.9	46.3	1.7	46.2	2.1	48.9	1.3	44.5	2.4	41.9	2.3	45.8	2.6	38.9	2.2	1.4	0.5	1.1	0.7	0.6	0.7	0.4	0.6	0.5	0.7	-0.3	0.6	-1.9	0.6	-0.2	0.6	-4.9
WF388161_A	65307	WXY	MF	orange	western-facing edge of a small relief	Moderate	oblique northern section	no significant vertical slip	220	80	17.1	20.1	23.2	14.5	12.6	3	7.1	19.4	9.4	5.3	12.6	1.9	9	5.6	11.4	3.7	0	0	5.2	1.9	0	0	0.9	0.6	0.8	2.5	0.5	0.7	0.2	0.7	-0.3	0.7	0.2	0.8	0	0	0.2	0.7	0
WF388254_A	65437	WXY	MF-Ech2	yellow	deflected channel	Moderate	oblique marker	south up locally	223	80	40.2	33.4	32.1	26.1	9.4	8	5.4	9.1	14.4	6.3	11.1	8.3	0	0	5	15.8	2.1	22	1.5	18.3	0	0	0.8	3.4	6	9.1	3	6	4.3	8.2	0	0	3	5.7	2.9	5.6	3.7	6.4	0
WF388281_A	65569	WXY	MF	orange	small incision with west flank most preserved	Moderate		north up	220	80	24.3	37.2	23.9	46.9	8.3	2.3	7.1	2.6	7.2	2.7	7.9	2.5	0	0	11.7	1.7	8.8	2.2	16.6	1.6	7.6	2.2	-0.6	0.9	-0.8	1.2	-0.6	1.3	-0.8	1.2	0	0	-0.4	0.9	-0.4	0.9	0.8	0.8	-0.6
WF388365_A	65638	WXY	MF-Ech2	gold	river channel	Moderate		north up	213	80	23.1	32.8	66.1	38.8	26	6.5	23.4	6.3	24.7	6.8	24.9	6.4	0	0	22.7	6.1	18.6	7.1	17.7	7.5	31.6	5.7	0.5	1.1	0.6	1.1	0.6	1.2	0.1	1.2	0	0	0.6	1.3	0.3	1.2	0.3	1.3	1.7
WF388352_A	65688	WXY	MF	gold	river channel at base of relief to the west	Moderate		south up	215	80	39.3	22.1	24.2	50.4	12.1	2.8	6.8	3.5	11.7	3	16.1	2.3	0	0	7.9	7	16.1	4.9	7.6	5	0	0	0.8	0.5	0.7	0.5	0.2	0.5	0	0.8	0	0	0.9	0.7	2.1	0.5	0.4	0.5	0
			total offset outside of deflection
WF388359a_A	65716	WXY	MF	yellow & gold	river channel (southern section recaptured)	Moderate		north up	220	80	27.7	26.2	15.5	34.7	29.1	3.2	30.5	2.6	34.6	1.5	28.5	2.9	0	0	34.2	2.3	39.4	0.8	34.3	2.1	0	0	-0.9	0.5	-1.1	0.5	-1.5	0.6	-1.3	0.5	0	0	0.2	0.6	2.2	0.6	0.6	0.5	0
WF388359b_A	65716	WXY	MF	yellow	small channel	Moderate		north up, normal cpt	215	80	23.2	17.2	16.1	39.9	14	2.4	14.6	1.7	10.6	2.5	5	6.5	0	0	15.7	1.9	12.1	3.2	13.2	3.3	10.9	3.6	0.1	0.7	-0.5	0.8	0.3	0.7	0.8	1	0	0	0.3	0.8	0.1	0.9	0.5	0.8	0.4
WF388374_A	65730	WXY	MF	cyan	small channel	Moderate		north up, normal cpt	219	80	14	17.2	14.8	24.2	15.2	2.5	16.6	2.6	12.1	1.8	12.4	1.8	17.2	1.8	14	2.9	0	0	0	0	0	0	2.1	1.4	0.9	1	1.1	1.2	1.5	1.2	0.8	1.1	2.5	1.5	0	0	0	0	0
WF388384_A	65747	WXY	MF	bright green	small channel	Moderate		north up, normal cpt	213	80	21.2	23.3	18.6	27.7	8.1	2	8.6	1.4	10.7	2.4	10	2.1	12.9	2.1	7	2.4	9	1.5	9.3	2.4	0	0	0.9	0.8	0.9	0.8	0.7	0.9	0.6	0.9	0.2	0.9	1.1	0.9	1.4	0.9	1.5	0.9	0
WF388397_A	65766	WXY	MF	dark pink	small channel	Moderate		north up, normal cpt	220	80	20.4	31.9	25.1	27.3	7.3	3	12.1	4	10	3.4	6.4	2.6	13.6	3.6	9.3	3.3	12.3	4.4	8.5	3.4	15	4.9	0	0.7	-1	0.6	-0.4	0.7	-0.4	0.8	-1	0.7	0.2	0.8	0.8	1	0	0.8	0.5
WF388397b_A	65779	WXY	MF	pale & dark pink	small beheaded channel	Moderate		north up, normal cpt	219	80	21.9	31.1	22.9	24.1	20.8	4.4	23.8	4.2	20.1	3.1	24.6	5.2	0	0	0	0	0	0	0	0	0	0	-5.4	0.8	-4.8	0.7	-3.7	0.7	-4.9	0.8	0	0	0	0	0	0	0	0	0
WF388420_SHORT_A	65749	WXY	MF-Ech2	dark pink	small channel	Poor		north up?	211	80	23.7	27.2	17.7	13.3	10.9	1.4	12	2.6	7.2	1.8	4.5	14.3	7	2.6	10.2	1.8	11	1.6	15.5	40.2	16.9	1.9	-0.3	0.7	-1	0.8	0.4	0.7	0.9	1	0	1	-0.3	0.8	-0.4	0.7	0.3	5.5	-0.4
WF388420_LONG_A									209	80	26.8	28.6	29.1	31.7	6.4	2	7.8	2	5.3	1.5	7	1.5	6.2	1.1	7.5	1.7	8.1	2.2	7.8	2.6	0	0	-0.1	0.4	-0.4	0.4	0.3	0.4	0.1	0.4	0	0.5	-0.3	0.5	0	0.4	-0.2	0.4	0
WF388415_A	65799	WXY	MF	orange	beheahed channel	Poor	blocked in north by a counterscarp; southern section difficult to capture	north up	217	80	36.6	23	31.2	31.9	4.8	1.7	16.9	1.9	6.3	5.2	10.5	2	0	0	7	2.2	5.7	2.5	14.1	4.5	0	0	-0.8	0.7	-5	0.9	-1.1	1.1	-2.9	0.7	0	0	-0.5	0.7	-0.9	0.6	-0.4	0.7	0
WF388415b_A	65799	WXY	MF	orange & dark pink	beheahed channel	Moderate		north up	220	80	21.4	36.1	32.5	21.4	33.5	3.9	44.7	5.6	42.9	4.9	44.6	7.2	0	0	32.2	4.4	34.3	4.3	36.3	5.1	0	0	-2.1	0.8	-5	0.6	-4.7	0.6	-6.5	1	0	0	-2.1	0.9	-2	1	-1.7	1.1	0
WF388468_MIN_A	65904	WXY	MF	blue	active deflected river channel	Poor	meandering & eroded	north up	216	80	35.7	25.7	37	16.5	3.6	1.5	-0.1	5.2	7.5	2.1	10.9	2.6	0	0	5.1	1.8	12	2.7	10.5	3.3	0	0	0.1	0.8	2.2	2.1	0.1	0.8	-1.4	1	0	0	-0.4	0.7	0.1	1.1	-0.9	1.3	0
			smallest resolvable lateral offset
WF388468_MAX-SHORT_A	65910	WXY	MF	blue	active deflected river channel	Poor	large deflection zone	north up	214	80	47	32.3	75.1	56	30.5	1	37.7	1.2	32.5	1.4	34.1	1.9	30.5	2.7	31.5	1.3	36.1	1.2	31.9	1.6	48.2	2.6	-3	0.6	-2.4	0.8	1.1	0.6	0.4	1.2	6.5	1	-2.1	0.6	-0.5	0.5	-2.4	0.7	3.1
WF388468_MAX-LONG_A			largest lateral offset outside of deflection						213	80	51	31.9	83.7	145.4	28.7	2	74.2	11.1	33.9	1.3	29.5	3	20.6	2.4	41.1	4.2	32	2	30.2	2.4	40.2	1.3	-0.6	1.3	-11.8	3.3	0.6	0.8	3.7	1.1	3.5	1.3	6.6	1	4.2	0.8	4.5	1.2	4.9
															mean underlined is 32 ± 2.4
WF388533_A	66023	WXY	whole MF	light green	beheaded channel	Moderate		north up	214	80	21.6	28	63	73.4	37.5	3.1	36.4	2.5	39.8	1.5	43.5	1.7	0	0	34.7	2.7	34.7	3	32.6	2.8	25.2	1.8	0.6	1	2	0.9	1.4	0.7	1.2	0.7	0	0	0.6	1.1	0.7	0.9	-0.1	0.9	0.7
			Total lateral offset across the 2 branches
WF388568b_A	66094	WXY	MF	dark green	beheaded river channel	Moderate		North up	212	80	19.4	26.8	32.8	50	19	2.6	22.4	2.6	21.9	3.3	23.8	1.7	27.5	2	19.9	2.5	18.8	3.5	21.3	3	25.8	2.4	-2.4	0.9	-2.6	1	-2.4	1.5	-2.5	1	-2.5	1	-2.4	1	-2.5	0.9	-2.3	0.8	-2.3
WF388568a_A	66094	WXY	MF	dark and pale green	beheaded channel	Moderate		north up	215	80	7.7	31.6	28.8	46	40.1	1.1	40	1.5	40	1.7	40.7	1.7	0	0	40.2	1.2	40	1.5	38.3	0.9	35.7	1.5	-2.5	1	-2.8	1.1	-2.5	1.2	-2.7	1.2	0	0	-2.3	0.9	-2.2	1	-2.6	0.9	-2.4
WF388644_A	66257	WXY	MF	yellow	river channel (beheaded in south)	Poor	uncertain correlation	north up	215	80	31.9	36	56.8	38.3	46.2	5.7	45	6.2	52.4	6.6	57.7	8.5	42.6	1.5	50.8	8.2	47	8	47	6.3	39.3	7.1	-0.9	0.6	-3.1	0.7	-3.8	0.7	-8.1	0.6	-2.6	2.4	-1.5	0.9	-3.8	0.8	-3.8	0.6	-8
WF388870_A	66655	WXY	MF	orange	active major riverbed & risers	Poor	eroded risers	north up	217	80	49.1	30.9	45	28.8	28	1.2	0	0	-9.1	2.5	-22.3	3.9	0	0	28.3	1.7	38.9	2.6	37.2	1.9	0	0	0.1	0.5	0	0	3.8	0.7	8.8	0.9	0	0	1.5	0.6	6	0.8	5.3	0.6	0
Kopuaranga - Penn Site							Prior measure channel 1 by Villamor et al., 2008								44	9.5																	NA	NA
WF389019a_MIN_A	66928	WXY	MF	pink	beheaded channel (westernmost)	Moderate		north up	212	80	20.6	22.3	37.9	19	39.8	2.6	0	0	43.1	6.8	0	0	0	0	33.5	4.4	33.6	5.3	0	0	0	0	-1.4	0.7	0	0	-1.4	1.7	0	0	0	0	-1.6	1.1	-3.2	1.5	0	0	0
			offset of deflected path
Kopuaranga - Penn Site							Prior measure Q4a by Villamor et al., 2008								NA	NA																	6.5	1.6
WF389019a_MAX_A	66933	WXY	MF	pink	beheaded channel (westernmost)	Poor		north up	212	80	21	23.1	37.5	44.5	54.7	1.4	50.9	1.5	56	1.9	55.3	2.3	0	0	51.9	2.3	0	0	55.3	1.5	0	0	-2.4	0.6	-2.9	0.6	-4.2	0.6	-4.3	0.7	0	0	-2.7	0.7	0	0	-3.3	0.6	0
			Total lateral offset outside of deflection
Kopuaranga - Penn Site							Prior measure channel 2 by Villamor et al., 2008								9.5	3																	NA	NA
WF389019b_MIN_A	66928	WXY	MF	pink	just beheaded river channel (closest)	Moderate	Clear offset marker but small section in north	north up	212	80	20.6	19.5	29.1	16.6	7.3	1.5	4.2	2.7	8.3	2.4	5.5	3.3	0	0	6.2	2.9	5.1	2	4.7	3.9	7.7	2.1	-0.1	0.5	0.3	0.8	0	1	0.7	1.5	0	0	-0.7	0.9	-0.9	0.6	-1.8	1	-0.7
			offset of deflected path
WF389019b_MAX_A	66933	WXY	MF	pink	just beheaded river channel (closest)	Moderate	Clear offset marker but small section in north	north up	212	80	26	36.7	34.2	45.3	26.2	1.4	25	1	22.8	0.8	21	0.9	0	0	25.6	1.5	23.9	1.7	30.2	0.8	0	0	-1.1	0.4	-1.7	0.4	-2.1	0.4	-2.2	0.4	0	0	-1.4	0.4	-2.1	0.4	-2.1	0.4	0
			Total lateral offset outside of deflection
WF389041_A	66961	WXY	MF	yellow	subtle incision	Poor	eroded trace	north up	213	80	29.7	22.2	15	14	4.9	2.6	6.5	2.8	8.2	2.6	-0.3	7.3	0	0	6.9	2.8	10.8	4.6	0	0	0	0	-4.5	1.2	-4.4	1.4	-4.1	1.1	-3	1.2	0	0	-4.5	1.4	-3.5	1.5	0	0	0
WF389050_A	66978	WXY	MF	bright green & yellow		Poor	short section in north	north up	213	80	30	22.7	21.5	18.3	22.6	2.3	0	0	21.7	2	16.3	2.6	0	0	17.8	3.2	0	0	27.9	2.5	0	0	-5.1	1	0	0	-4.2	1.1	-3.3	1.1	0	0	-5.6	1.2	0	0	-4.4	1	0
WF389063_A	67046	WXY	MF	orange	east-facing scarp (ancient edge of river)	Poor	Eroded marker & gap between the 2 marker sections	north up	213	80	55.1	31.6	59.7	59	0	0	0	0	0	0	0	0	0	0	53	7.6	64.4	6.1	82	8.4	44.6	5.1	0	0	0	0	0	0	0	0	0	0	5.1	1.5	7.6	1.5	10.3	2	2.8
WF389081_A	67080	WXY	MF	cyan	channel bed	Poor	eroded flanks	north up	214	80	29	21.7	48.8	36.6	-2	2.7	-17.7	10.6	6.3	1.8	11.6	1.5	9.3	1.3	-10.6	8.2	13.4	3	24.7	4	0	0	1.1	0.7	3.3	2.5	-1.5	0.9	-0.9	1.1	-2.8	1.1	1.9	0.7	6.8	1.7	11.3	2.2	0
WF389126_A	67158	WXY	MF	dark blue	small stream incision	Moderate	small marker	south up locally? (double branch)	212	80	25.8	18.9	31.7	20.7	2.8	1	1.3	1.3	4.3	1.1	-2.3	1.7	0	0	2.3	1.9	1.4	2.1	-24.5	>>	0.1	1.3	1.2	0.7	2	1.1	1.2	1.2	3.6	2.3	0	0	1	1	0.7	1.2	-13.4	>>	-0.5
WF389240_MAX_A	67375	WXY	MF	gold	deflected & offset channel	Poor	very small section in south	north up	218	80	13.8	12.4	15.4	20.2	24	10.5	24.4	4.5	20.8	2.3	25.9	24.4	0	0	25.6	>>	0	0	28.3	>>	0	0	-0.4	1.3	-1.8	0.9	0.6	1.9	-1.2	5.8	0	0	-0.1	39.2	0	0	3.3	26.6	0
WF389240_MIN_A	67368	WXY	MF	cyan	small riser (east edge of main channel)	Poor	very small sections	north up?
too small to be captured
WF389240b_A	67375	WXY	MF	gold and cyan	offset channel	Poor	short southern section	north up	226	80	16.7	13.4	16.1	20.3	23.8	3.2	20.3	6.2	16.5	3	21.8	6.7	0	0	0	0	0	0	0	0	0	0	1	0.9	0.2	1.2	1.2	0.7	-0.1	1.3	0	0	0	0	0	0	0	0	0
WF389289_A	67458	WXY	MF	yellow	eastern-facing flank of an erosional scarp	Poor	Eroded marker	north up	213	80	30.7	32.8	31.2	20.3	19.3	4.1	26.3	4.7	0	0	34.8	5.4	0	0	10.2	1.6	15.3	1.3	10.3	2.3	3.1	3.2	2.3	2.8	3.8	2.9	0	0	3.6	2.6	0	0	-2	1.7	-1.3	2	-3.6	1.9	-7
WF389289b_A	67484	WXY	MF	Pink	eastern-facing flank of a smalll scarp	Poor	small marker	north up	217	80	15.4	34.6	17.2	28.8	20.8	1	19.9	2.1	0	0	19.3	1.9	0	0	16.5	0.9	13.5	1.8	17.8	0.9	10.3	1.9	4.2	1.8	7.3	2.9	0	0	6.1	2.4	0	0	3.8	1.5	2.9	1.6	3.2	2	0.6
WF389451_A	67801	WXY	MF	cyan	ephemeral stream and west-facing riser	Moderate		north up	216	80	22.1	25.6	19.1	22.6	0	0	13.1	1.3	14	0.9	12.3	1.9	0	0	0	0	0	0	0	0	0	0	0	0	-3	0.4	-3	0.4	-2.7	0.5	0	0	0	0	0	0	0	0	0
WF389492_A	67834	WXY	MF_C	yellow	eastern edge of ephemeral stream	Poor	tenuous trace	north up	220	80	31.4	35.2	24.2	20	0	0	6.6	2.6	15.4	1.4	16	2	0	0	0	0	0	0	0	0	0	0	0	0	-1.5	1.2	-2.5	0.8	-2.5	1	0	0	0	0	0	0	0	0	0
WF389479_A	67850	WXY	MF_N	yellow	eastern edge of ephemeral stream	Poor	tenuous trace	north up	218	80	16.1	16.1	15.1	22.6	0	0	7.6	>>	3	3.7	2.1	5.1	0	0	0	0	0	0	0	0	0	0	0	0	-1.1	5.9	-0.6	1.4	0	1.5	0	0	0	0	0	0	0	0	0
WF389521a_A	67939	WXY	MF_N	orange	oblique beheaded incision	Poor	complex trace in north	north up	217	80	40.3	32.9	85.7	51.4	2.6	4.9	-8.3	3.6	10.7	4.6	-5.5	4.2	0	0	0	0	0	0	0	0	0	0	-1.1	2.2	2.8	1.8	-1.8	1.9	2.8	1.6	0	0	0	0	0	0	0	0	0
WF389521b_A	67939	WXY	MF_N	orange & pink	oblique beheaded incision	Poor	complex trace in north	north up	217	80	85.7	55.6	73.6	52.3	0	0	21.9	2.4	31.6	2.3	21.3	1.9	0	0	0	0	0	0	0	0	0	0	0	0	-7.9	1.3	-11	1.7	-9.4	2.2	0	0	0	0	0	0	0	0	0
WF389561_A	67998	WXY	MF_N	bright green	small incision	Poor	subtle in north	south up locally but north up overall	218	80	32.8	35.3	31.1	25.3	28.7	2	22.8	1.9	23.1	1.7	18.9	4	0	0	0	0	29.7	1.8	31	1.7	28.1	1.5	-4.8	0.8	-2.9	0.7	-2.7	0.7	-1.7	1	0	0	0	0	-3.8	1.2	-4	1	-3.8
WF389633_A	68241	WXY	MF	purple	deflected channel with most preserved eastern edge	Moderate		north up	215	80	32.3	43.8	36.8	116.9	23	1.2	30.1	0.5	33.4	0.8	24.2	0.7	44.2	1.2	0	0	0	0	0	0	0	0	-0.5	1.2	-2.3	1	-3.2	0.6	2.5	0.8	-3.2	0.5	0	0	0	0	0	0	0
			total lateral offset outside deflection
WF389670b_A	68305	WXY	MF	medium blue	ephemeral stream	Moderate		north up	212	80	21.3	22	18.3	21	1.6	2.1	4.4	3.5	0.1	2.9	0	0	0	0	5	2.4	8.7	2	6.9	1.8	0	0	-1.2	0.7	-1.6	1	-1.1	0.8	0	0	0	0	-1.7	0.8	-1.2	0.7	-1.7	0.7	0
WF389670a_A	68305	WXY	MF	medium & dark blue	beheaded channel	Moderate		North up	210	80	34.5	29.9	21.1	23.5	24.1	4.1	26.5	4.3	18.1	4.7	20.2	2.9	22.2	3.9	20	3.8	35.1	2	30.9	4	29.9	2.6	-1.8	0.5	-2.5	0.7	-1.6	0.5	-1.8	0.7	-1.7	0.6	-2.8	0.6	-1	0.6	-1.5	0.6	-2.5
WF389718_A	68406	WXY	MF	yellow	beheaded channel	moderate		north up	210	80	30.9	23.9	29.8	19.7	26.6	4.1	28.4	5.2	24.6	5.7	30.4	4.6	0	0	41.6	9	31.8	3.5	33.4	2	34.4	2.9	-0.2	0.7	-0.5	0.9	-0.6	1	-0.3	0.8	0	0	0.4	0.6	-0.2	0.6	0	0.8	0
WF389953_A	68932	WXY	MF	orange	eastern-facing abandoned terrace riser	Moderate		south up	208	80	27.9	22.5	27.6	41.4	0	0	0	0	0	0	0	0	0	0	6.3	1	9.2	1.2	7.5	1.3	1.7	2.4	0	0	0	0	0	0	0	0	0	0	-0.8	1	1.1	0.9	0.6	0.8	0.2
WF389958_A	68974	WXY	MF	cyan	active river and corresponding risers	Poor	oblique marker	north up	208	80	71.8	37	52.3	29.2	18.8	6.7	16.4	2.4	17.4	2.2	11.5	3	0	0	-142.9	>>	38.8	3.4	58	>>	38	3.7	0.1	0.6	-2.8	1.4	-2.7	1.3	-1.3	1.3	0	0	-44.6	>>	7	2.2	13.2	>>	8.9
WF390047_A	69187	WXY	MF	pink	small incision	Poor		north up	206	80	20.7	44	33.3	51.7	12	4.3	9.6	3.1	11.2	3.7	4.6	3.2	0	0	11.9	4.4	15.3	4.5	14.1	4.5	13.3	4	-4.4	1.9	-4	2.1	-4.1	1.9	-3.9	2.2	0	0	-4.8	2.1	-4.7	1.9	-4.7	2	-4.7
WF390054_A	69200	WXY	MF	pale green	small incision	Poor
Too subtle in south to be captured
WF390396a_A	69875	WXY	MF	cyan	active stream incision	Poor	clear offset but across 2 fault branches & deflected marker	north up overall (but south up locally)	216	80	58.3	46	44.2	40	40.2	1.3	39.2	1.7	43.3	2.3	43.3	2.5	0	0	23.1	3.2	49.7	1.4	26.7	3	64.5	1.3	2.4	0.6	2.2	0.7	1.4	0.9	1.5	1	0	0	-0.6	0.5	3	0.7	-1.6	0.6	4.2
WF390417a_A	69929	WXY	MF-BrN	orange	small stream incision	Moderate		north up	212	80	17.5	22.3	18.3	23.9	10.6	1.9	0	0	9.9	1.3	14.9	1.7	0	0	12.2	2.5	8.2	1.7	7.2	2.2	6.5	1.5	-0.2	0.6	0	0	-0.5	0.6	-1	0.6	0	0	-0.6	0.6	-0.7	0.7	-1.2	0.6	-1
WF390417b_A	69906	WXY	MF-BrS	orange	small stream incision	Poor	south section difficult to capture	south up	215	80	23.5	27.6	23.5	29.4	15.8	1.5	11.7	2.4	6.9	1.2	10.3	1.2	0	0	0	0	0	0	0	0	12.4	1.7	-0.3	0.4	-0.5	0.5	-0.2	0.5	-0.1	0.4	0	0	0	0	0	0	0	0	-0.3
WF390417c_A	69965	WXY	MF-BrN	olive	west facing abandoned riser	Poor	oblique marker with subtle trace in south	north up	211	80	42.7	20.3	48.3	26.2	0	0	42.6	13.1	55.2	6.9	44.2	3.1	0	0	0	0	0	0	0	0	0	0	0	0	-1.5	0.8	-2.4	0.7	-1.7	0.7	0	0	0	0	0	0	0	0	0
WF390519a_A	70044	WXY	MF-BrN	yellow	east facing abandoned riser	Poor	eroded riser	north up
Pb with NAN values in Lidar data
WF390519b_A	70071	WXY	MF	pink	perennial stream	ignored	largely deflected, making difficult lateral offset measure
WF389815_A	68268	WXY	MF-SplS	cyan	major perennial stream	Moderate		north up?	225	80	36.3	24.1	31.1	16.1	-12.4	13.8	12.6	3.5	15.5	3	14.1	3.4	12.8	5.3	10.5	8.3	14.9	7.3	1.7	14.3	0	0	-0.4	1.2	-1.8	1	-2.1	1.1	-0.8	1.1	-0.4	1.6	0	0.9	1.9	0.8	-2	2	0
			splay
WF389863_SHORT_A	68344	WXY	MF-SplS	dark blue & cyan	major perennial stream	Poor	large offset	north up?	228	80	48.5	28.8	59	41.8	72.2	1.8	79.1	1.4	79.3	1.2	78.5	2.1	0	0	81	3.2	81.2	1.8	80	2	0	0	-0.5	0.4	-0.9	0.5	-0.8	0.4	-1.1	0.4	0	0	0.2	0.6	1.2	0.6	0.4	0.5	0
WF389863_LONG_A			splay						228	80	57.6	48.5	72	55.5	73	2.9	77.3	2.8	80.6	3	80.6	2.7	74	2.8	82.7	4	86.3	3.8	86.3	3.9	0	0	0	0.3	-0.4	0.3	-0.8	0.3	-0.9	0.3	-0.5	0.4	1.4	0.4	2.8	0.6	3.2	0.5	0
																			mean is 79,5 ± 1,9
WF390003a_A	68613	WXY	MF-SplS	pale pink	west-facing abandoned terrace riser	Poor	eroded marker, oblique in north	north up	222	80	21.6	29.9	33.7	24.6	0	0	44.7	7	46.2	4.3	39.1	3.8	0	0	0	0	0	0	0	0	0	0	0	0	-8.3	1.5	-9.6	0.8	-2	1	0	0	0	0	0	0	0	0	0
			splay
WF390003b_A	68613	WXY	MF-SplS	pale & bright pink	west-facing abandoned terrace riser	Poor	oblique northern section	north up	224	80	17.7	27.7	55.6	40.7	0	0	16.4	6	13.6	5.6	13.4	6.3	0	0	0	0	0	0	0	0	0	0	0	0	0.3	0.9	1.1	0.8	-0.4	0.9	0	0	0	0	0	0	0	0	0
			splay
WF390227_A	68904	WXY	MF-SplS	yellow	western-facing major terrace riser	Poor	oblique marker	north up	232	80	38.7	15.4	56.4	34.7	0	0	30.1	6.6	8.9	9.3	19.6	3.9	0	0	0	0	0	0	0	0	0	0	0	0	-9.1	4.1	0.2	2	-5.3	2	0	0	0	0	0	0	0	0	0
			splay
WF390396b_A	69830	WXY	Spl-tip	cyan	active stream incision	Poor	oblique section in north	north up	239	80	22.7	33.5	62.8	46.6	41.9	5.3	45.5	5.1	47.5	5.6	50.6	6.2	0	0	31.7	3.5	36.7	4.2	36.6	3.9	39.1	4.9	0.9	0.5	-0.5	0.6	-0.9	0.5	-2.7	0.5	0	0	-1.8	0.4	-1.1	0.4	-1.8	0.4	-2.4
Total on WXY segment: 71 markers, 80 series of measures-->720 lateral offsets measures and 720 vertical offset measures, of which 317 lateral and 317 vertical relevant offset measures are considered in analysis
OVERALL STATISTICS of measures
Segment name	Number of markers on MF only	Number of markers (on both MF & Sec)	Number of measurement series (MF&Sec)	Total number of lateral + vertical measurements (MF&Sec)	Number of geomorphically-relevant lateral + vertical measurements (MF&Sec)	channels	terrace risers
AB	24	24	31	558	276	22	3
CD	38	38	60	1080	534	26	11
E	21	26	35	630	236	16	10
FG	25	33	51	918	476	30	3
H	24	34	56	1008	500	28	6
I	15	16	25	450	202	11	5
JK	54	55	101	1818	798	36	19
LM	19	19	27	486	208	14	5
NO	56	76	99	1782	782	62	11
PQ	35	62	75	1350	618	43	16
RS	57	66	80	1440	668	51	14
T	45	59	78	1404	620	42	7
UV	55	64	78	1404	582	47	12
WXY	59	71	80	1440	634	59	10
Total	527	643	876	15768	7134	487	132
	(red: difference > 10)				3567 lateral and 3567 vertical offsets included in analysis
[truncated: 22 more columns]
